# Supplementary material for: N′-(5-Chloro-2-hy­droxy­benzyl­idene)-2-meth­oxy­benzohydrazide
Source: Acta Crystallogr Sect E Struct Rep Online. 2010 Jun 16;66(Pt 7):o1631. doi: 10.1107/S160053681002180X (PMC3006787; doi:10.1107/S160053681002180X)
Supplement: Supplementary file 2 [file e-66-o1631-Isup2.hkl]

# 
# h,k,l, Fc-squared, Fo-squared, sigma(Fo-squared) and status flag 
# 
data_I
_shelx_title ' Pbca in Pbca' 
_shelx_refln_list_code          4 
_shelx_F_calc_maximum      304.63 
_exptl_crystal_F_000      1264.00 
_reflns_d_resolution_high  0.7829 
 
loop_ 
 _symmetry_equiv_pos_as_xyz 
 'x, y, z' 
 '-x+1/2, -y, z+1/2' 
 '-x, y+1/2, -z+1/2' 
 'x+1/2, -y+1/2, -z' 
 '-x, -y, -z' 
 'x-1/2, y, -z-1/2' 
 'x, -y-1/2, z-1/2' 
 '-x-1/2, y-1/2, z' 
 
_cell_length_a    15.3920 
_cell_length_b     9.1100 
_cell_length_c    20.1280 
_cell_angle_alpha  90.000 
_cell_angle_beta   90.000 
_cell_angle_gamma  90.000 
 
_shelx_F_squared_multiplier     1.000 
 
loop_ 
 _refln_index_h 
 _refln_index_k 
 _refln_index_l 
 _refln_F_squared_calc 
 _refln_F_squared_meas 
 _refln_F_squared_sigma 
 _refln_observed_status 
   2   0   0     1166.16     1074.23     73.19 o 
   4   0   0    12767.88    11616.90    538.71 o 
   6   0   0     4111.92     3887.30    184.79 o 
   8   0   0     2770.05     2489.54    123.01 o 
  10   0   0     1386.35     1216.92     99.81 o 
  12   0   0      314.58      358.57     51.75 o 
  14   0   0      550.94      502.74     67.28 o 
  16   0   0       14.40       27.35     34.75 o 
  18   0   0        3.15       -8.87     34.01 o 
   2   1   0      753.15      725.44     29.87 o 
   4   1   0      298.47      291.97     40.62 o 
   6   1   0        6.81        6.19      4.84 o 
   8   1   0     4294.67     4363.52    171.72 o 
  10   1   0      523.51      524.91     29.80 o 
  12   1   0      170.08      174.29     32.90 o 
  14   1   0      169.11      192.43     37.71 o 
  16   1   0        2.12        6.62     21.88 o 
  18   1   0       12.18        5.94     27.72 o 
   2   2   0     9546.86     8572.73    325.08 o 
   4   2   0     5915.64     5485.85    210.85 o 
   6   2   0     5239.61     5113.58    198.19 o 
   8   2   0     1537.37     1550.04     67.13 o 
  10   2   0      907.28      912.99     44.78 o 
  12   2   0      143.26      212.11     29.15 o 
  14   2   0       49.33       26.80     30.31 o 
  16   2   0        5.04      -11.32     21.07 o 
  18   2   0        0.74       30.69     27.88 o 
   2   3   0        9.78       18.85      5.52 o 
   4   3   0     2756.27     2774.29    110.36 o 
   6   3   0     1163.65     1237.10     54.46 o 
   8   3   0      737.21      750.02     38.05 o 
  10   3   0      172.19      214.64     19.92 o 
  12   3   0       82.33       69.55     20.75 o 
  14   3   0       45.53       45.75     21.66 o 
  16   3   0        0.42       18.24     22.56 o 
  18   3   0        3.58      -18.17     24.69 o 
   0   4   0    28008.43    26473.46   1718.91 o 
   2   4   0      358.29      354.54     23.79 o 
   4   4   0     2821.47     2802.93    112.62 o 
   6   4   0    10834.68    10834.11    414.85 o 
   8   4   0      377.50      382.64     27.78 o 
  10   4   0      415.55      435.25     29.43 o 
  12   4   0      129.45      147.74     20.16 o 
  14   4   0      203.15      229.40     60.99 o 
  16   4   0        2.50       -3.02     22.98 o 
  18   4   0       53.80       74.15     41.03 o 
   2   5   0      116.36      120.36     12.83 o 
   4   5   0      352.17      340.92     22.31 o 
   6   5   0      530.67      562.62     32.45 o 
   8   5   0       70.09       55.68     13.30 o 
  10   5   0       45.10       14.94     11.33 o 
  12   5   0      224.39      190.89     24.25 o 
  14   5   0      266.47      238.96     35.67 o 
  16   5   0        6.29       41.17     25.35 o 
   0   6   0      653.17      661.99     42.20 o 
   2   6   0     1675.61     1752.72     65.50 o 
   4   6   0      963.90      885.69     37.69 o 
   6   6   0     2291.59     2323.37     85.36 o 
   8   6   0      385.45      416.85     30.42 o 
  10   6   0       31.03       49.48     15.94 o 
  12   6   0        3.01       28.76     16.47 o 
  14   6   0       16.72        9.64     26.25 o 
  16   6   0       15.39       31.05     44.36 o 
   2   7   0        0.40      -10.10     11.47 o 
   4   7   0      139.42       89.22     26.08 o 
   6   7   0      701.94      759.05     55.35 o 
   8   7   0      703.51      653.13     52.54 o 
  10   7   0       30.35       44.00     29.57 o 
  12   7   0        0.40       18.81     26.99 o 
  14   7   0       54.71       77.56     36.23 o 
   0   8   0        8.14       25.14     22.18 o 
   2   8   0      117.24      183.37     60.62 o 
   4   8   0      218.70      248.60     80.22 o 
   6   8   0     1166.98     1219.13    110.90 o 
   8   8   0      431.38      374.09     59.15 o 
  10   8   0      103.46       95.37     36.97 o 
  12   8   0       29.18        6.65     34.01 o 
  14   8   0        9.11       -6.65     35.49 o 
   2   9   0      310.93      302.87     62.84 o 
   4   9   0      151.62      168.87     28.93 o 
   6   9   0       47.24       39.18     26.62 o 
   8   9   0        0.00       19.22     28.09 o 
  10   9   0       96.90      181.87     46.58 o 
  12   9   0       19.82      -48.79     32.53 o 
   0  10   0      912.85      853.17     90.94 o 
   2  10   0       24.65       11.85     20.37 o 
   4  10   0       50.82      124.21     45.10 o 
   6  10   0        6.89      -18.48     29.57 o 
   8  10   0       11.54       39.18     36.23 o 
  10  10   0       15.96        0.74     30.31 o 
   2  11   0       42.57       81.29     29.58 o 
   4  11   0       59.01       53.97     39.92 o 
   6  11   0       23.06       52.49     39.18 o 
   1   1   1     4643.08     4193.58    159.63 o 
   2   1   1     6858.29     6364.05    186.33 o 
   3   1   1     2856.87     2767.54     82.98 o 
   4   1   1     1484.81     1343.44     38.73 o 
   5   1   1      570.73      615.51     20.00 o 
   6   1   1        9.03       10.27      3.57 o 
   7   1   1     2095.23     2153.56     62.16 o 
   8   1   1      291.78      304.25     13.98 o 
   9   1   1     1791.69     1861.35     55.83 o 
  10   1   1      337.37      341.50     17.85 o 
  11   1   1     1428.19     1427.12     57.83 o 
  12   1   1      334.55      374.12     26.69 o 
  13   1   1     2450.86     2488.53     95.74 o 
  14   1   1      533.66      545.27     35.08 o 
  15   1   1      348.00      315.63     28.57 o 
  16   1   1        7.45       26.03     16.92 o 
  17   1   1      266.75      271.59     41.19 o 
  18   1   1       46.13       77.83     23.30 o 
  19   1   1       99.04       89.28     24.72 o 
   0   2   1     2047.83     1876.39    130.12 o 
   1   2   1       69.77       74.51      6.04 o 
   2   2   1     2384.09     2295.55     63.47 o 
   3   2   1      216.68      223.89     12.29 o 
   4   2   1      444.05      434.46     15.35 o 
   5   2   1      726.62      753.68     24.29 o 
   6   2   1     1613.46     1698.39     50.04 o 
   7   2   1     8051.72     8595.40    233.20 o 
   8   2   1      854.66      873.77     29.27 o 
   9   2   1        8.15        1.99      4.75 o 
  10   2   1        0.83        1.76      4.97 o 
  11   2   1        1.25       -8.10      5.40 o 
  12   2   1      748.07      722.09     54.21 o 
  13   2   1      647.07      645.89     37.14 o 
  14   2   1      145.50      172.04     21.14 o 
  15   2   1       11.73        1.05     13.12 o 
  16   2   1       24.99       24.32     16.56 o 
  17   2   1        6.98       -1.59     16.17 o 
  18   2   1        3.32       10.51     18.23 o 
  19   2   1        1.00       -8.69     18.34 o 
   1   3   1     2648.76     2544.66     70.90 o 
   2   3   1     1589.53     1588.23     45.70 o 
   3   3   1     2231.86     2171.70     61.35 o 
   4   3   1     3050.76     3101.65     86.95 o 
   5   3   1       98.49       95.59      7.55 o 
   6   3   1      177.30      172.83     10.51 o 
   7   3   1     4871.07     4947.09    126.44 o 
   8   3   1      882.82      917.76     31.27 o 
   9   3   1      620.56      587.56     23.78 o 
  10   3   1      365.00      345.88     17.73 o 
  11   3   1      177.20      181.18     13.75 o 
  12   3   1      113.43       89.68     11.79 o 
  13   3   1     1050.05     1058.55     70.07 o 
  14   3   1        2.22       -0.32     12.46 o 
  15   3   1      520.67      517.14     40.76 o 
  16   3   1        5.68       29.86     16.68 o 
  17   3   1      217.69      269.63     30.59 o 
  18   3   1       19.93       24.81     19.33 o 
   0   4   1     3337.54     3303.56    129.85 o 
   1   4   1      196.42      195.44      9.85 o 
   2   4   1       80.54       92.40      7.72 o 
   3   4   1      258.03      254.68     11.85 o 
   4   4   1      262.10      305.96     13.53 o 
   5   4   1      354.50      377.80     14.86 o 
   6   4   1        1.52        4.23      4.70 o 
   7   4   1      346.56      392.94     15.85 o 
   8   4   1       50.32       50.95     12.13 o 
   9   4   1      176.11      170.89     12.88 o 
  10   4   1       53.62       44.22      8.45 o 
  11   4   1      129.79      116.80     12.50 o 
  12   4   1        2.23       -1.06      8.22 o 
  13   4   1      131.56      116.72     18.84 o 
  14   4   1       92.74       82.36     24.25 o 
  15   4   1        7.77       13.39     14.99 o 
  16   4   1        2.22       24.38     16.78 o 
  17   4   1        1.07       -2.42     17.35 o 
  18   4   1        0.32       21.25     21.87 o 
   1   5   1     1115.29     1191.64     45.47 o 
   2   5   1     1422.47     1462.49     44.37 o 
   3   5   1      122.50      141.44      9.11 o 
   4   5   1       49.12       60.31      6.77 o 
   5   5   1      115.75      102.37      8.33 o 
   6   5   1      418.34      468.84     18.57 o 
   7   5   1     1364.63     1329.78     51.34 o 
   8   5   1      387.07      391.01     19.34 o 
   9   5   1      590.34      524.31     24.71 o 
  10   5   1       61.58       31.82      9.81 o 
  11   5   1      472.79      432.53     22.81 o 
  12   5   1        1.63       -8.94      9.12 o 
  13   5   1      408.34      440.95     26.78 o 
  14   5   1        1.50       -1.56     14.09 o 
  15   5   1       12.37       23.79     16.32 o 
  16   5   1       80.92      125.15     23.85 o 
  17   5   1       26.94       61.65     22.06 o 
   0   6   1      748.63      801.03     38.82 o 
   1   6   1        8.56       -3.13      4.99 o 
   2   6   1     1537.71     1510.70     46.70 o 
   3   6   1       58.19       61.91      7.62 o 
   4   6   1        0.00        1.37      5.57 o 
   5   6   1        0.28       -2.18      5.42 o 
   6   6   1       72.62       89.30     10.12 o 
   7   6   1      963.02      959.03     40.39 o 
   8   6   1       34.80       29.22      9.49 o 
   9   6   1        6.94       12.49      9.30 o 
  10   6   1        1.57      -10.42      9.72 o 
  11   6   1        1.30       -5.65     10.70 o 
  12   6   1        4.64       -0.45     11.26 o 
  13   6   1       46.57       50.76     20.55 o 
  14   6   1        0.59        3.30     14.67 o 
  15   6   1        1.40      -13.68     25.62 o 
  16   6   1        2.66       15.75     28.84 o 
   1   7   1        5.30        0.44      6.43 o 
   2   7   1       31.54       24.06      7.93 o 
   3   7   1      157.37      139.64     13.56 o 
   4   7   1       24.26        9.75      8.44 o 
   5   7   1        1.29        2.33      8.26 o 
   6   7   1       29.24       35.32     11.94 o 
   7   7   1     1195.23     1163.68    102.87 o 
   8   7   1      118.77      123.75     24.22 o 
   9   7   1       75.82       65.80     16.01 o 
  10   7   1      542.22      541.28     34.99 o 
  11   7   1        0.10       12.78     14.01 o 
  12   7   1        7.48       38.05     16.18 o 
  13   7   1       40.37       20.82     17.06 o 
  14   7   1       12.64       28.81     18.71 o 
  15   7   1       66.20       55.36     32.60 o 
   0   8   1      330.92      261.74     45.84 o 
   1   8   1       18.52       17.74     11.20 o 
   2   8   1      366.09      374.60     26.03 o 
   3   8   1        3.29      -12.67     12.94 o 
   4   8   1        2.08      -11.17     10.59 o 
   5   8   1      266.86      233.73     24.78 o 
   6   8   1      264.64      286.52     36.03 o 
   7   8   1      915.85     1080.59     75.02 o 
   8   8   1       84.70       70.56     32.90 o 
   9   8   1       61.77       54.03     26.25 o 
  10   8   1       10.18       11.83     15.88 o 
  11   8   1        3.07       26.68     19.30 o 
  12   8   1       26.27        3.97     19.20 o 
  13   8   1       17.39       10.15     20.78 o 
  14   8   1        2.05       18.42     22.60 o 
   1   9   1       10.21       12.85     12.51 o 
   2   9   1        4.73       14.15     13.10 o 
   3   9   1        7.41       20.35     13.56 o 
   4   9   1      149.64      137.80     29.64 o 
   5   9   1       76.99       64.47     24.10 o 
   6   9   1       34.48       29.96     19.84 o 
   7   9   1        1.28      -11.15     20.33 o 
   8   9   1       77.15       83.93     26.12 o 
   9   9   1       70.68       47.33     23.26 o 
  10   9   1        1.75      -21.63     18.27 o 
  11   9   1        5.48       36.70     25.87 o 
  12   9   1        0.17       30.62     26.40 o 
   0  10   1       23.85       43.00     23.26 o 
   1  10   1       59.45       56.46     17.53 o 
   2  10   1       30.78       20.06     14.03 o 
   3  10   1        5.54        4.12     14.20 o 
   4  10   1      175.93      202.26     35.78 o 
   5  10   1       48.46       26.08     24.42 o 
   6  10   1       75.92       42.98     26.30 o 
   7  10   1        0.75        7.39     19.87 o 
   8  10   1        0.04      -10.02     21.13 o 
   9  10   1        1.21       -6.78     23.98 o 
  10  10   1        0.02      -21.05     22.21 o 
   1  11   1        1.47       -7.46     15.50 o 
   2  11   1       19.92       40.24     19.07 o 
   3  11   1       14.82       19.78     20.74 o 
   4  11   1        0.00       20.75     26.00 o 
   5  11   1        0.31      -10.99     31.05 o 
   6  11   1        0.37       18.60     24.73 o 
   1   0   2    10814.57    10129.38    657.99 o 
   2   0   2     1402.17     1342.28     64.82 o 
   3   0   2     6190.68     5800.72    220.67 o 
   4   0   2     2440.47     2119.99     83.37 o 
   5   0   2    11099.11    10482.10    344.79 o 
   6   0   2     1202.78      964.75     35.86 o 
   7   0   2     4990.14     5041.20    169.02 o 
   8   0   2     1918.37     1963.77     69.87 o 
   9   0   2      976.85      837.14     39.31 o 
  10   0   2      215.45      244.07     49.90 o 
  11   0   2      657.76      665.04     48.35 o 
  12   0   2      243.21      286.73     33.05 o 
  13   0   2     1477.67     1776.85    103.51 o 
  14   0   2      219.80      234.80     34.21 o 
  15   0   2       10.41       -6.38     16.34 o 
  16   0   2        0.83       22.01     22.18 o 
  17   0   2        5.72        7.60     23.07 o 
  18   0   2        4.72        8.60     26.62 o 
  19   0   2        0.00       27.96     29.37 o 
   1   1   2     8886.09     7884.81    258.84 o 
   2   1   2     5796.08     5442.94    160.02 o 
   3   1   2     3804.61     3686.03    109.83 o 
   4   1   2     1592.40     1584.61     49.65 o 
   5   1   2     1846.80     1816.04     57.13 o 
   6   1   2       84.02       84.09      6.40 o 
   7   1   2     1199.86     1300.08     39.55 o 
   8   1   2     1036.30     1151.30     36.45 o 
   9   1   2      350.03      343.84     22.15 o 
  10   1   2      195.75      206.90     12.54 o 
  11   1   2      221.70      245.03     16.38 o 
  12   1   2     2475.83     2402.60     91.30 o 
  13   1   2       35.23       55.33     14.75 o 
  14   1   2      428.42      405.70     30.37 o 
  15   1   2        3.38      -12.24     11.17 o 
  16   1   2        3.18      -13.67     14.11 o 
  17   1   2       28.07       17.54     16.77 o 
  18   1   2       11.77       31.59     20.55 o 
  19   1   2        0.61       -0.12     19.77 o 
   0   2   2     1240.48     1128.23     56.98 o 
   1   2   2      337.50      327.73     17.10 o 
   2   2   2    14922.18    14012.09    373.78 o 
   3   2   2      397.10      382.23     13.26 o 
   4   2   2    12864.05    12356.79    330.68 o 
   5   2   2       88.64       76.94      9.39 o 
   6   2   2     2378.42     2251.93     64.78 o 
   7   2   2        8.08        9.74      4.85 o 
   8   2   2        3.49       12.69      7.82 o 
   9   2   2       32.35       23.74      5.63 o 
  10   2   2      417.65      366.70     17.69 o 
  11   2   2      453.53      452.04     29.75 o 
  12   2   2      757.68      762.13     39.63 o 
  13   2   2       29.52       39.79     14.41 o 
  14   2   2      407.69      408.88     30.34 o 
  15   2   2        4.36       -6.22     14.19 o 
  16   2   2        2.24       10.15     13.80 o 
  17   2   2        0.00       -9.81     15.93 o 
  18   2   2       19.24       38.26     19.29 o 
  19   2   2        9.22       11.84     22.01 o 
   1   3   2     4097.78     4349.87    118.49 o 
   2   3   2      220.74      224.54     11.94 o 
   3   3   2      765.23      769.50     24.24 o 
   4   3   2      352.17      398.10     14.98 o 
   5   3   2      186.12      198.10     15.71 o 
   6   3   2     2184.68     2361.42     62.62 o 
   7   3   2      475.44      530.11     20.88 o 
   8   3   2      118.32      137.28     19.09 o 
   9   3   2      141.68      138.15     11.04 o 
  10   3   2      233.21      238.20     14.88 o 
  11   3   2       34.91       18.29     10.41 o 
  12   3   2        0.00       -2.99      8.99 o 
  13   3   2       59.49       33.55     21.88 o 
  14   3   2        0.07      -10.20     11.16 o 
  15   3   2      101.76       85.11     21.47 o 
  16   3   2       12.63       12.28     14.35 o 
  17   3   2       10.03       21.00     17.63 o 
  18   3   2        0.24        0.49     19.46 o 
   0   4   2     6946.30     6309.57    297.10 o 
   1   4   2      100.11       98.92     10.56 o 
   2   4   2      929.49      902.32     28.30 o 
   3   4   2     2442.01     2337.29     66.81 o 
   4   4   2      225.42      207.51     11.19 o 
   5   4   2      136.51      143.11     14.93 o 
   6   4   2      489.85      467.08     17.39 o 
   7   4   2        7.07       15.20      5.44 o 
   8   4   2      271.74      286.48     15.58 o 
   9   4   2        0.26       -4.42      6.10 o 
  10   4   2       17.90       18.20      7.43 o 
  11   4   2      417.55      488.89     30.58 o 
  12   4   2       57.53       51.00     10.07 o 
  13   4   2       10.12       15.82     11.20 o 
  14   4   2        0.05       27.20     14.62 o 
  15   4   2        1.14       13.26     14.48 o 
  16   4   2       16.96       -3.13     16.27 o 
  17   4   2        8.42        1.99     17.50 o 
  18   4   2        0.57       19.99     21.43 o 
   1   5   2     1521.26     1715.00     62.35 o 
   2   5   2       50.89       81.14      9.92 o 
   3   5   2        3.58        4.94      4.92 o 
   4   5   2      472.63      473.35     18.89 o 
   5   5   2      241.68      243.86     12.37 o 
   6   5   2       58.71       66.35     12.71 o 
   7   5   2       38.70       32.16     10.36 o 
   8   5   2        0.47        2.46      6.54 o 
   9   5   2        3.39        6.80      7.58 o 
  10   5   2       32.05       30.14      9.10 o 
  11   5   2       11.08       26.85      9.56 o 
  12   5   2       41.11       31.30     10.59 o 
  13   5   2        5.81       26.31     12.94 o 
  14   5   2        1.15        1.23     14.19 o 
  15   5   2       39.85       16.36     16.02 o 
  16   5   2       29.75       42.57     21.56 o 
  17   5   2        2.84       48.66     24.09 o 
   0   6   2      721.62      883.89     41.67 o 
   1   6   2        1.59       -1.34      5.40 o 
   2   6   2      442.22      428.17     27.79 o 
   3   6   2      364.04      351.13     18.58 o 
   4   6   2      136.12      133.32     11.06 o 
   5   6   2       13.07       10.34      6.71 o 
   6   6   2      509.17      588.36     39.02 o 
   7   6   2      299.71      286.06     25.57 o 
   8   6   2       44.01       18.89      9.14 o 
   9   6   2       44.22       20.93     10.16 o 
  10   6   2       25.38       36.01     11.63 o 
  11   6   2       38.18       47.68     16.15 o 
  12   6   2      195.65      205.54     20.29 o 
  13   6   2       29.04       28.62     12.92 o 
  14   6   2        2.72       10.97     21.45 o 
  15   6   2        3.02      -12.28     18.40 o 
  16   6   2        0.24       20.05     23.49 o 
   1   7   2        0.96        2.54      9.19 o 
   2   7   2        3.38        9.13      7.79 o 
   3   7   2       39.57       52.55     10.16 o 
   4   7   2        0.07        6.28      7.92 o 
   5   7   2      505.16      449.50     32.76 o 
   6   7   2      161.45      117.37     16.18 o 
   7   7   2      230.23      237.84     37.46 o 
   8   7   2        0.63       14.57     13.23 o 
   9   7   2      184.05      163.16     17.61 o 
  10   7   2       19.28       15.35     13.82 o 
  11   7   2       19.46       -5.51     13.35 o 
  12   7   2        9.47        7.83     14.95 o 
  13   7   2        9.71       13.55     16.53 o 
  14   7   2        0.32       -3.34     16.86 o 
  15   7   2        1.32       25.83     30.50 o 
   0   8   2        3.42      -18.72     14.61 o 
   1   8   2      220.74      244.31     41.83 o 
   2   8   2        2.83       -8.00      9.54 o 
   3   8   2      187.75      228.72     20.59 o 
   4   8   2      253.21      173.50     22.85 o 
   5   8   2      280.08      270.64     27.78 o 
   6   8   2        3.85       10.70     13.50 o 
   7   8   2       65.84       55.54     17.56 o 
   8   8   2       51.11       49.20     16.60 o 
   9   8   2      197.96      200.93     26.92 o 
  10   8   2        1.55        1.98     26.26 o 
  11   8   2       34.63       58.88     37.75 o 
  12   8   2       11.78        5.29     18.72 o 
  13   8   2       22.00       34.37     20.49 o 
  14   8   2        9.14       -2.74     21.52 o 
   1   9   2       19.72       16.58     13.52 o 
   2   9   2      205.92      268.00     43.75 o 
   3   9   2      142.30      140.52     18.56 o 
   4   9   2        5.33       -1.29     12.62 o 
   5   9   2       45.81       30.24     22.32 o 
   6   9   2        2.95        3.64     17.75 o 
   7   9   2       97.34       82.73     33.64 o 
   8   9   2        5.16       22.61     28.46 o 
   9   9   2        0.14        9.24     18.55 o 
  10   9   2       50.70       34.23     23.46 o 
  11   9   2       14.50       -4.44     26.62 o 
  12   9   2       13.22       25.69     34.75 o 
   0  10   2      112.11      202.94     34.24 o 
   1  10   2      107.04      105.37     19.18 o 
   2  10   2       23.24       52.32     16.82 o 
   3  10   2        0.28       -5.22     13.92 o 
   4  10   2        8.28        0.45     17.14 o 
   5  10   2       16.49       10.37     22.63 o 
   6  10   2        0.88        2.57     27.72 o 
   7  10   2       41.57       74.87     35.12 o 
   8  10   2       45.64       81.43     27.67 o 
   9  10   2        4.62       15.77     25.47 o 
   1  11   2       45.82       79.25     19.76 o 
   2  11   2        9.95       -2.02     16.18 o 
   3  11   2        0.29        7.44     20.65 o 
   4  11   2        5.59       -7.72     31.42 o 
   5  11   2       41.77       42.56     39.55 o 
   6  11   2        1.62        1.40     25.22 o 
   1   1   3    11589.51    10685.80    350.14 o 
   2   1   3      124.04      128.10      5.94 o 
   3   1   3       44.04       61.46      6.74 o 
   4   1   3       69.85       74.90     13.03 o 
   5   1   3     1469.27     1389.70     45.02 o 
   6   1   3     1511.17     1561.78     50.71 o 
   7   1   3      544.17      619.26     21.78 o 
   8   1   3      334.27      338.57     14.99 o 
   9   1   3       52.32       51.74      9.48 o 
  10   1   3      468.38      499.91     23.59 o 
  11   1   3      609.90      590.38     27.39 o 
  12   1   3      973.95      995.61     96.79 o 
  13   1   3      491.39      520.85     33.14 o 
  14   1   3       14.10       24.53     13.40 o 
  15   1   3        0.18       24.67     14.35 o 
  16   1   3      190.00      193.50     24.60 o 
  17   1   3        2.74        4.70     16.34 o 
  18   1   3      124.20      127.37     25.66 o 
  19   1   3       79.73       85.34     23.96 o 
   0   2   3    60239.61    50642.04   2334.29 o 
   1   2   3     5777.08     5761.47    191.11 o 
   2   2   3       76.87       61.77      6.84 o 
   3   2   3      258.72      244.26      9.78 o 
   4   2   3      162.77      181.83      8.87 o 
   5   2   3      817.94      806.40     28.54 o 
   6   2   3     3385.92     3594.70    109.95 o 
   7   2   3      706.39      789.32     29.57 o 
   8   2   3       75.45      116.71      9.39 o 
   9   2   3       50.21       57.65      7.75 o 
  10   2   3       91.48       84.61     17.52 o 
  11   2   3        2.31        9.42      7.33 o 
  12   2   3      114.11      128.74     14.43 o 
  13   2   3      152.65      190.42     24.86 o 
  14   2   3       28.64       18.89     13.44 o 
  15   2   3       12.47       20.33     14.53 o 
  16   2   3        0.54       -9.64     14.65 o 
  17   2   3        0.00        4.40     16.90 o 
  18   2   3        4.92        2.90     19.40 o 
  19   2   3        0.15       24.82     21.31 o 
   1   3   3      524.43      582.28     21.19 o 
   2   3   3       36.26       32.52      6.17 o 
   3   3   3     1256.13     1314.94     38.81 o 
   4   3   3      206.18      198.51      9.70 o 
   5   3   3      401.95      447.27     22.76 o 
   6   3   3     4943.87     5164.37    142.64 o 
   7   3   3      176.40      166.25     11.01 o 
   8   3   3      459.74      420.17     19.54 o 
   9   3   3       69.25       75.99     12.54 o 
  10   3   3      909.92      839.15     30.99 o 
  11   3   3      146.53      133.26     12.54 o 
  12   3   3     1914.30     2003.51     70.30 o 
  13   3   3      137.31      137.12     19.67 o 
  14   3   3        1.84       -6.14     12.53 o 
  15   3   3       18.44       20.66     14.89 o 
  16   3   3       40.11       98.04     19.68 o 
  17   3   3        1.65        1.59     17.27 o 
  18   3   3       48.23       42.97     20.25 o 
   0   4   3      773.96      800.23     52.91 o 
   1   4   3       79.18       86.35     10.64 o 
   2   4   3       10.08       13.92      4.04 o 
   3   4   3      383.00      348.53     14.27 o 
   4   4   3      877.19      875.29     28.23 o 
   5   4   3     1873.54     1866.37     55.07 o 
   6   4   3       96.33      109.04      9.20 o 
   7   4   3      961.56     1023.25     34.49 o 
   8   4   3       92.37      102.59     10.06 o 
   9   4   3       80.11       65.50      9.38 o 
  10   4   3        1.02        6.11      6.90 o 
  11   4   3        0.62        0.16      7.77 o 
  12   4   3       25.18       25.06      9.19 o 
  13   4   3        0.45       -4.94     15.55 o 
  14   4   3       56.21       28.28     14.73 o 
  15   4   3        4.25       -2.38     17.61 o 
  16   4   3        0.12       -2.85     22.84 o 
  17   4   3        1.40       12.71     18.59 o 
  18   4   3        0.02      -11.84     19.97 o 
   1   5   3       20.04       23.68      8.33 o 
   2   5   3      721.54      660.04     34.91 o 
   3   5   3      305.31      320.85     14.33 o 
   4   5   3      931.01      909.66     30.03 o 
   5   5   3      732.58      749.32     26.27 o 
   6   5   3      200.06      195.60     16.59 o 
   7   5   3      243.20      267.05     15.77 o 
   8   5   3        9.31       14.96      7.13 o 
   9   5   3       64.70      102.98     14.60 o 
  10   5   3      106.82      108.69     16.48 o 
  11   5   3        8.69        7.92      8.97 o 
  12   5   3        2.46        6.74      9.12 o 
  13   5   3        2.04       14.15     13.30 o 
  14   5   3      305.58      348.02     33.46 o 
  15   5   3       10.34       29.14     20.00 o 
  16   5   3       46.95       61.51     22.85 o 
  17   5   3       22.31       31.92     23.24 o 
   0   6   3      465.65      541.59     46.21 o 
   1   6   3      861.53      876.32     37.28 o 
   2   6   3      342.88      385.78     32.33 o 
   3   6   3        5.13        4.62      7.96 o 
   4   6   3       69.89       69.43      9.97 o 
   5   6   3      375.29      398.63     20.77 o 
   6   6   3        3.40        0.21      7.84 o 
   7   6   3       15.94       16.42      8.96 o 
   8   6   3      285.90      272.02     19.65 o 
   9   6   3      131.69      139.64     15.94 o 
  10   6   3       17.30       10.08     10.29 o 
  11   6   3        7.53       12.63     11.16 o 
  12   6   3       83.98       77.20     15.02 o 
  13   6   3       35.48       29.58     14.27 o 
  14   6   3        1.46      -13.07     14.89 o 
  15   6   3        1.27       41.06     22.15 o 
  16   6   3        9.18       -4.90     22.42 o 
   1   7   3        4.02        4.07      8.54 o 
   2   7   3      231.65      227.13     28.81 o 
   3   7   3      127.53      133.20     15.72 o 
   4   7   3      204.58      208.69     27.08 o 
   5   7   3      466.71      464.26     34.46 o 
   6   7   3      464.59      481.70     34.97 o 
   7   7   3        7.18        8.60     11.81 o 
   8   7   3      165.15      159.06     23.44 o 
   9   7   3        4.95       10.04     11.89 o 
  10   7   3       44.51       64.27     15.85 o 
  11   7   3       21.72        8.60     12.74 o 
  12   7   3       10.73       20.62     15.31 o 
  13   7   3        0.65       -1.08     16.86 o 
  14   7   3       49.34       44.58     56.93 o 
  15   7   3        1.66       -1.01     26.12 o 
   0   8   3        6.43        1.71     14.73 o 
   1   8   3      130.31      148.02     16.82 o 
   2   8   3      174.10      166.16     15.90 o 
   3   8   3      118.16      138.99     24.54 o 
   4   8   3       14.09       21.50     13.34 o 
   5   8   3      650.38      749.85     47.52 o 
   6   8   3      633.03      591.70     51.35 o 
   7   8   3       17.30        4.28     22.87 o 
   8   8   3        1.65       26.72     16.38 o 
   9   8   3        1.47       23.53     17.16 o 
  10   8   3       13.70        1.83     16.10 o 
  11   8   3       28.24       43.35     19.83 o 
  12   8   3        8.76       -5.86     18.56 o 
  13   8   3        0.72       20.06     20.28 o 
  14   8   3        8.17        2.99     21.57 o 
   1   9   3        1.70        4.59     12.04 o 
   2   9   3        7.86       16.40     13.29 o 
   3   9   3       26.87       18.11     12.99 o 
   4   9   3      129.22      176.05     51.75 o 
   5   9   3        0.26       25.17     21.41 o 
   6   9   3       30.78       36.23     22.18 o 
   7   9   3       76.40      135.34     49.90 o 
   8   9   3      113.57      144.18     29.53 o 
   9   9   3        0.54        8.17     20.61 o 
  10   9   3        5.28        4.87     29.57 o 
  11   9   3       12.12       35.25     25.51 o 
  12   9   3       14.95       61.14     28.22 o 
   0  10   3        8.27        9.75     19.32 o 
   1  10   3       69.85       78.95     17.96 o 
   2  10   3       53.73       51.37     17.55 o 
   3  10   3       18.16       24.65     15.91 o 
   4  10   3       30.59       47.41     19.62 o 
   5  10   3        1.55       16.59     23.09 o 
   6  10   3      134.33      130.09     60.99 o 
   7  10   3      142.11      112.84     36.60 o 
   8  10   3        0.15       -7.65     29.57 o 
   9  10   3       23.56        6.33     45.10 o 
   1  11   3        9.74       -3.27     15.93 o 
   2  11   3       17.55       14.44     17.82 o 
   3  11   3       14.60       15.52     19.76 o 
   4  11   3        1.47      -34.90     23.27 o 
   5  11   3        0.23      -11.35     23.98 o 
   0   0   4      941.95      901.23     63.58 o 
   1   0   4    21526.38    19019.78    872.77 o 
   2   0   4     6806.56     6199.18    288.31 o 
   3   0   4     6430.89     5624.67    262.43 o 
   4   0   4        0.05        8.61      6.65 o 
   5   0   4       88.15      156.69     31.42 o 
   6   0   4     2084.36     2211.66    110.57 o 
   7   0   4     4519.67     4445.55    214.07 o 
   8   0   4     2621.95     2799.32    113.03 o 
   9   0   4      687.82      657.50     45.22 o 
  10   0   4        1.41        1.70     14.79 o 
  11   0   4     1016.14     1092.93     66.39 o 
  12   0   4     2170.62     2186.31    119.71 o 
  13   0   4     1178.23     1237.94     78.41 o 
  14   0   4      701.28      840.04     63.77 o 
  15   0   4      426.03      453.90     79.48 o 
  16   0   4        3.44       -3.86     28.46 o 
  17   0   4       27.32        6.88     25.00 o 
  18   0   4        0.01       34.42     27.71 o 
  19   0   4       28.87       51.61     31.02 o 
   1   1   4    10501.94     9839.51    288.42 o 
   2   1   4     3751.63     3717.05    110.82 o 
   3   1   4     1813.62     1785.54     55.40 o 
   4   1   4     2471.94     2279.98     70.42 o 
   5   1   4        6.57        7.90      5.57 o 
   6   1   4      688.84      661.15     25.05 o 
   7   1   4       74.07       81.35     12.72 o 
   8   1   4     1506.79     1529.51     51.83 o 
   9   1   4      161.69      176.91     11.39 o 
  10   1   4       98.75      115.97     11.56 o 
  11   1   4        0.94       -9.11      7.89 o 
  12   1   4       61.02       50.56     13.68 o 
  13   1   4        0.11        5.68     12.09 o 
  14   1   4        4.67      -14.41     11.75 o 
  15   1   4       25.61       17.90     13.42 o 
  16   1   4        1.55        2.52     14.17 o 
  17   1   4       14.07       31.98     17.73 o 
  18   1   4        0.38       27.42     20.00 o 
  19   1   4        4.96       38.02     21.93 o 
   0   2   4    92801.55    72787.18   3353.12 o 
   1   2   4    34389.84    30413.07    992.94 o 
   2   2   4     5149.08     5237.57    174.27 o 
   3   2   4     2543.48     2364.95     66.22 o 
   4   2   4      781.88      754.52     23.84 o 
   5   2   4    10313.39     9889.93    292.07 o 
   6   2   4     3916.29     3977.07    121.46 o 
   7   2   4     3781.08     3559.59    110.09 o 
   8   2   4       74.33       60.95      8.54 o 
   9   2   4     1694.75     1556.61     48.72 o 
  10   2   4       21.98       28.49     12.78 o 
  11   2   4        8.54       16.28      8.33 o 
  12   2   4       64.64       59.81     18.33 o 
  13   2   4        0.01       -0.20     11.36 o 
  14   2   4       23.60       27.08     14.17 o 
  15   2   4       28.65        9.96     13.77 o 
  16   2   4        4.14       34.13     16.50 o 
  17   2   4        0.48        7.91     16.66 o 
  18   2   4        0.04        7.92     19.29 o 
  19   2   4       32.00       -0.24     20.96 o 
   1   3   4      899.29      850.41     36.33 o 
   2   3   4      515.80      540.91     20.35 o 
   3   3   4      256.43      251.57     10.70 o 
   4   3   4       11.19       12.85      4.30 o 
   5   3   4      704.64      759.86     24.89 o 
   6   3   4       11.52        9.83      4.66 o 
   7   3   4       20.20       13.37      6.28 o 
   8   3   4       29.53       46.38      8.15 o 
   9   3   4       81.79       81.24     11.02 o 
  10   3   4      286.36      305.29     17.05 o 
  11   3   4       97.91      100.87     13.39 o 
  12   3   4       16.53       17.32      9.90 o 
  13   3   4       83.14       63.10     14.41 o 
  14   3   4      354.56      280.34     26.48 o 
  15   3   4       80.91       70.18     17.96 o 
  16   3   4       45.71       42.85     18.79 o 
  17   3   4        2.35       -3.90     16.95 o 
  18   3   4        0.54       20.29     20.24 o 
   0   4   4      945.73      971.81     54.63 o 
   1   4   4     2331.69     2311.19     94.76 o 
   2   4   4     1714.55     1955.91     62.77 o 
   3   4   4      963.07      862.69     27.73 o 
   4   4   4      240.65      275.84     12.69 o 
   5   4   4     3675.46     3640.17    102.47 o 
   6   4   4      368.01      425.60     24.10 o 
   7   4   4        0.21        3.80      6.04 o 
   8   4   4      178.97      209.42     17.14 o 
   9   4   4      567.96      626.70     26.60 o 
  10   4   4        0.67       -4.09      6.79 o 
  11   4   4       38.83       27.31      8.75 o 
  12   4   4       19.53       22.14      9.64 o 
  13   4   4       17.74       20.64     11.37 o 
  14   4   4       21.98       -0.14     13.75 o 
  15   4   4       15.36        6.08     16.05 o 
  16   4   4       13.10       48.30     19.38 o 
  17   4   4       12.38       30.89     19.65 o 
  18   4   4       12.26       40.37     25.10 o 
   1   5   4      873.49      944.11     36.82 o 
   2   5   4      804.74      894.78     39.99 o 
   3   5   4       81.46       89.01      8.16 o 
   4   5   4      562.35      583.28     21.60 o 
   5   5   4      157.16      144.37     12.23 o 
   6   5   4       88.62       89.82      8.70 o 
   7   5   4       40.87       48.01     10.93 o 
   8   5   4      139.08      113.70     17.21 o 
   9   5   4        0.50        6.78      8.53 o 
  10   5   4       94.77       86.56     12.75 o 
  11   5   4       10.70        8.22     13.83 o 
  12   5   4       70.36       64.26     14.13 o 
  13   5   4       24.61       35.94     15.11 o 
  14   5   4       14.19        3.96     13.77 o 
  15   5   4        0.74       -9.52     17.67 o 
  16   5   4        8.26       23.40     20.97 o 
  17   5   4        2.42       -4.84     22.08 o 
   0   6   4        4.19        4.07      9.93 o 
   1   6   4     1596.43     1639.57     62.64 o 
   2   6   4      122.72      106.92     15.79 o 
   3   6   4      284.36      258.75     18.74 o 
   4   6   4       20.54       10.07     13.77 o 
   5   6   4     1981.69     2060.32     77.95 o 
   6   6   4      901.15      914.26     65.07 o 
   7   6   4        3.44       -1.64      8.42 o 
   8   6   4       32.75       35.51     10.31 o 
   9   6   4      782.08      758.04     35.16 o 
  10   6   4       66.63       68.46     13.81 o 
  11   6   4        0.06       -1.46     11.42 o 
  12   6   4        4.54        7.42     12.14 o 
  13   6   4       62.84       37.23     13.80 o 
  14   6   4       18.31        1.83     16.26 o 
  15   6   4        1.71        1.38     20.66 o 
  16   6   4        2.37       20.50     23.18 o 
   1   7   4       48.46       49.69     11.42 o 
   2   7   4      106.22       87.42     14.62 o 
   3   7   4        0.10      -12.97      8.64 o 
   4   7   4      178.64      166.05     16.91 o 
   5   7   4       27.61       38.77     12.10 o 
   6   7   4      103.15      114.38     16.19 o 
   7   7   4      164.14      141.52     18.27 o 
   8   7   4       36.40       37.22     13.29 o 
   9   7   4      114.19      106.78     17.45 o 
  10   7   4      108.34       72.24     16.63 o 
  11   7   4       13.00       31.80     15.74 o 
  12   7   4        2.32        9.57     14.86 o 
  13   7   4       21.64       37.73     17.61 o 
  14   7   4       18.95       -0.18     20.61 o 
  15   7   4        0.11        5.71     26.00 o 
   0   8   4       15.34       21.62     15.10 o 
   1   8   4       99.66      112.96     17.24 o 
   2   8   4      185.15      135.36     16.57 o 
   3   8   4       17.45       -0.49     11.22 o 
   4   8   4      317.74      319.52     24.84 o 
   5   8   4      165.03      214.46     22.15 o 
   6   8   4      391.26      387.03     44.52 o 
   7   8   4       71.99      121.22     21.46 o 
   8   8   4      130.63      144.80     29.30 o 
   9   8   4      131.40      173.12     42.72 o 
  10   8   4        3.31        6.91     16.31 o 
  11   8   4        1.16        9.83     17.09 o 
  12   8   4        1.70      -18.75     16.63 o 
  13   8   4        1.58        3.85     19.06 o 
   1   9   4       85.55       71.61     41.40 o 
   2   9   4       19.14      -11.07     15.51 o 
   3   9   4      207.29      218.82     27.54 o 
   4   9   4        0.88      -15.63     19.32 o 
   5   9   4        5.96        5.53     19.32 o 
   6   9   4        0.11        7.74     16.96 o 
   7   9   4      161.74      100.77     27.69 o 
   8   9   4      112.90      119.03     28.93 o 
   9   9   4       22.52       24.08     23.26 o 
  10   9   4       67.19       84.69     36.23 o 
  11   9   4        2.90       -1.49     23.89 o 
  12   9   4       23.64       11.61     26.40 o 
   0  10   4      131.58      155.38     30.32 o 
   1  10   4       22.42       14.60     19.37 o 
   2  10   4      136.09      123.69     20.80 o 
   3  10   4       63.95       77.87     34.73 o 
   4  10   4       14.24        7.42     18.60 o 
   5  10   4        5.64       25.03     25.55 o 
   6  10   4        4.37        8.27     25.88 o 
   7  10   4        5.94        5.60     24.40 o 
   8  10   4        0.09        8.77     22.46 o 
   9  10   4       10.17       17.00     24.57 o 
   1  11   4       21.60       41.73     17.90 o 
   2  11   4        0.95       27.66     21.83 o 
   3  11   4       30.05       48.00     22.88 o 
   4  11   4        0.02      -14.53     23.98 o 
   5  11   4        3.01       13.22     24.83 o 
   1   1   5    32358.28    29273.82    850.61 o 
   2   1   5     4612.63     4432.54    132.11 o 
   3   1   5       46.12       53.15      5.84 o 
   4   1   5     1498.74     1512.83     48.58 o 
   5   1   5        3.29       11.70      4.52 o 
   6   1   5       74.17       70.86      7.95 o 
   7   1   5      159.15      151.98     11.47 o 
   8   1   5     6029.06     6411.12    193.35 o 
   9   1   5       77.19       75.64      9.51 o 
  10   1   5     2006.09     1979.16     66.63 o 
  11   1   5      237.04      206.91     15.77 o 
  12   1   5     4016.95     3951.51    141.85 o 
  13   1   5       11.66       12.75     11.87 o 
  14   1   5      571.20      579.08     36.81 o 
  15   1   5      216.51      247.97     29.13 o 
  16   1   5      253.87      266.11     28.58 o 
  17   1   5       25.23       20.00     16.72 o 
  18   1   5       93.61       89.22     29.13 o 
  19   1   5       37.01       36.31     21.51 o 
   0   2   5     6412.53     5767.34    308.66 o 
   1   2   5     4287.10     4375.10    131.30 o 
   2   2   5     3514.43     3491.43     95.99 o 
   3   2   5        8.03        5.83      3.15 o 
   4   2   5       59.51       84.12     11.40 o 
   5   2   5     3294.66     3514.26    107.70 o 
   6   2   5      205.27      205.63     13.08 o 
   7   2   5      168.37      182.68     16.05 o 
   8   2   5     1030.31     1099.26     39.86 o 
   9   2   5        3.32        5.75      6.62 o 
  10   2   5      260.78      268.97     16.49 o 
  11   2   5        7.23       10.67      8.69 o 
  12   2   5       21.04       30.26     13.02 o 
  13   2   5       52.29       41.83     14.14 o 
  14   2   5        0.71       25.56     13.29 o 
  15   2   5        0.00       -8.53     14.03 o 
  16   2   5        0.11       31.45     15.58 o 
  17   2   5        1.59       26.75     18.76 o 
  18   2   5       16.64       23.05     21.17 o 
   1   3   5      865.58      884.88     35.00 o 
   2   3   5      688.96      752.15     26.66 o 
   3   3   5     1105.08     1097.87     33.45 o 
   4   3   5      934.55      926.86     29.33 o 
   5   3   5      354.22      430.17     17.15 o 
   6   3   5     2778.86     2820.51     88.83 o 
   7   3   5      414.22      443.34     21.01 o 
   8   3   5       36.64       37.14     12.11 o 
   9   3   5        8.09       17.84      7.50 o 
  10   3   5       36.50       39.26     10.25 o 
  11   3   5       13.00       16.07      8.03 o 
  12   3   5      290.07      242.40     34.89 o 
  13   3   5       61.90       83.45     14.16 o 
  14   3   5     1172.99     1147.46     84.35 o 
  15   3   5       19.42       -2.23     13.93 o 
  16   3   5      218.42      211.59     27.04 o 
  17   3   5       66.65       89.18     23.08 o 
  18   3   5      146.36      189.13     29.07 o 
   0   4   5    10466.08    10641.40    499.49 o 
   1   4   5       76.00       90.54     15.27 o 
   2   4   5      347.10      403.00     17.99 o 
   3   4   5       56.39       76.93      6.42 o 
   4   4   5        8.79        9.30      4.57 o 
   5   4   5        1.93       -1.13      4.72 o 
   6   4   5      211.89      238.65     12.71 o 
   7   4   5      163.20      200.01     18.00 o 
   8   4   5       53.68       58.99      9.87 o 
   9   4   5       18.88       26.80      8.07 o 
  10   4   5        8.56        4.47      7.15 o 
  11   4   5        8.60       27.79      9.26 o 
  12   4   5       17.60       32.46     12.72 o 
  13   4   5      157.07      128.87     16.51 o 
  14   4   5        4.05       15.67     14.69 o 
  15   4   5       19.19       17.64     15.71 o 
  16   4   5        1.08       20.78     19.72 o 
  17   4   5        0.22       -8.77     20.78 o 
  18   4   5       16.95       54.36     25.45 o 
   1   5   5       54.47       42.39      8.81 o 
   2   5   5       27.49       34.18      9.07 o 
   3   5   5      182.20      164.04     19.45 o 
   4   5   5        0.10        5.75      6.23 o 
   5   5   5      469.10      439.90     21.11 o 
   6   5   5      137.25      129.13     14.41 o 
   7   5   5     1199.71     1212.94     54.10 o 
   8   5   5     3569.06     3640.14    130.54 o 
   9   5   5      433.09      400.84     23.61 o 
  10   5   5       63.81       61.70     12.16 o 
  11   5   5       92.30       88.88     14.24 o 
  12   5   5      456.02      454.03     34.79 o 
  13   5   5       31.31       43.27     14.98 o 
  14   5   5      126.85      166.68     31.04 o 
  15   5   5       11.76       28.87     20.10 o 
  16   5   5       60.14       95.83     24.89 o 
  17   5   5       10.48       31.28     24.17 o 
   0   6   5      294.84      350.13     30.84 o 
   1   6   5      459.52      470.84     25.93 o 
   2   6   5       49.06       39.48     11.33 o 
   3   6   5       19.47        0.88      7.58 o 
   4   6   5       89.14       76.61     12.11 o 
   5   6   5      306.73      290.97     24.98 o 
   6   6   5       17.69        5.10     11.16 o 
   7   6   5      627.59      622.18     50.44 o 
   8   6   5      435.38      430.48     28.47 o 
   9   6   5       61.34       64.89     14.27 o 
  10   6   5       88.56      109.05     15.49 o 
  11   6   5       19.67       12.87     11.92 o 
  12   6   5      108.79       82.37     15.50 o 
  13   6   5       28.58       28.03     13.89 o 
  14   6   5       46.68       29.51     16.70 o 
  15   6   5        1.17       22.38     20.97 o 
  16   6   5        2.19       15.70     21.95 o 
   1   7   5       29.25       33.92     10.35 o 
   2   7   5       13.26        6.03      9.45 o 
   3   7   5       79.09      104.40     16.85 o 
   4   7   5     1248.93     1126.83     49.12 o 
   5   7   5      195.32      203.25     26.33 o 
   6   7   5      939.55      919.75     52.15 o 
   7   7   5        4.89       28.22     13.09 o 
   8   7   5      142.20      130.55     18.27 o 
   9   7   5       63.91       78.34     24.01 o 
  10   7   5       86.49       74.60     23.24 o 
  11   7   5       17.68       33.53     16.16 o 
  12   7   5       21.22       -0.15     13.96 o 
  13   7   5        1.97       15.30     16.23 o 
  14   7   5       96.89      163.15     28.44 o 
  15   7   5       18.33       17.93     21.98 o 
   0   8   5        1.70       14.05     16.84 o 
   1   8   5       19.55       12.91     11.82 o 
   2   8   5        5.77       14.40     11.39 o 
   3   8   5       72.74       82.64     27.53 o 
   4   8   5      135.97      149.05     21.80 o 
   5   8   5        2.56      -15.60     14.21 o 
   6   8   5       40.38       58.26     16.09 o 
   7   8   5       44.66       15.44     12.88 o 
   8   8   5      178.14      185.71     24.48 o 
   9   8   5        0.25        7.45     13.63 o 
  10   8   5        0.57      -15.83     15.43 o 
  11   8   5       22.52       53.19     19.77 o 
  12   8   5       53.64       87.72     23.71 o 
  13   8   5        4.31       29.50     21.27 o 
   1   9   5       52.31        8.62     20.08 o 
   2   9   5       40.87       44.67     18.17 o 
   3   9   5        1.56       -2.63     15.06 o 
   4   9   5       71.63       71.30     19.77 o 
   5   9   5        0.06       42.33     20.53 o 
   6   9   5       47.44       34.89     18.60 o 
   7   9   5       27.56       13.58     17.04 o 
   8   9   5      172.25      184.53     27.65 o 
   9   9   5        1.27       29.08     19.83 o 
  10   9   5        2.80       11.66     26.18 o 
  11   9   5        6.89       41.15     23.10 o 
   0  10   5       34.64       40.77     25.60 o 
   1  10   5       11.41       -4.83     17.90 o 
   2  10   5       12.58      -12.40     17.43 o 
   3  10   5       29.25      -19.22     21.88 o 
   4  10   5       25.97       36.01     29.57 o 
   5  10   5        7.09       -8.36     22.18 o 
   6  10   5       36.49       39.61     24.73 o 
   7  10   5      173.38      201.87     72.08 o 
   8  10   5        6.09       17.09     23.09 o 
   9  10   5        5.66        1.50     23.46 o 
   1  11   5        6.99       -0.08     17.16 o 
   2  11   5        5.65        3.62     20.10 o 
   3  11   5       10.53        5.67     20.37 o 
   4  11   5        5.53       14.14     36.23 o 
   5  11   5       31.76       54.34     34.75 o 
   0   0   6     4567.31     3972.35    263.94 o 
   1   0   6    48166.06    40395.43   2301.86 o 
   2   0   6      474.06      465.20     27.96 o 
   3   0   6    12556.90    12041.52    557.28 o 
   4   0   6     3105.14     3142.57    151.86 o 
   5   0   6     3546.85     3401.42    164.41 o 
   6   0   6     1635.56     1608.14     84.16 o 
   7   0   6      148.25      172.23     56.56 o 
   8   0   6      308.06      251.06     25.25 o 
   9   0   6      425.25      430.28    123.47 o 
  10   0   6      181.13      177.66     23.78 o 
  11   0   6      946.69      884.93     60.37 o 
  12   0   6      507.86      430.80     41.26 o 
  13   0   6      295.48      245.53     85.02 o 
  14   0   6      858.17      876.24    158.95 o 
  15   0   6        0.50       17.05     17.22 o 
  16   0   6        0.74      -25.92     18.11 o 
  17   0   6       13.15       44.22     26.45 o 
  18   0   6        9.37       10.23     24.69 o 
  19   0   6       17.63       29.04     41.77 o 
   1   1   6    20191.29    18697.02    700.88 o 
   2   1   6     9368.82     8963.30    263.83 o 
   3   1   6      297.60      274.04     13.04 o 
   4   1   6      178.53      171.85     16.38 o 
   5   1   6       51.53       54.72      7.22 o 
   6   1   6     2379.42     2500.65     78.88 o 
   7   1   6     1374.00     1361.55     46.74 o 
   8   1   6       93.93       90.59     14.16 o 
   9   1   6       71.44       82.08     10.05 o 
  10   1   6       26.79       25.94      9.04 o 
  11   1   6        5.33       18.09     10.46 o 
  12   1   6       22.04       20.15     11.81 o 
  13   1   6      408.45      381.49     33.61 o 
  14   1   6       36.34       66.70     16.10 o 
  15   1   6        0.08      -10.61     12.49 o 
  16   1   6        1.02        8.70     15.97 o 
  17   1   6        3.07       25.84     17.94 o 
  18   1   6        0.65       41.64     20.36 o 
  19   1   6       26.76       32.76     22.91 o 
   0   2   6     1203.16     1171.81     61.68 o 
   1   2   6     6105.01     5637.13    168.33 o 
   2   2   6     1702.91     1653.87     47.73 o 
   3   2   6      287.94      266.00     19.06 o 
   4   2   6       89.54      111.05      8.40 o 
   5   2   6     2989.89     2966.24     92.09 o 
   6   2   6      625.83      576.10     23.47 o 
   7   2   6     1567.02     1406.90     48.29 o 
   8   2   6      132.19      127.55     11.52 o 
   9   2   6      271.30      266.67     17.08 o 
  10   2   6      179.84      183.96     16.06 o 
  11   2   6        2.03        3.07      8.68 o 
  12   2   6      402.06      387.13     23.83 o 
  13   2   6      273.44      275.94     29.24 o 
  14   2   6        1.16        6.85     12.50 o 
  15   2   6       34.37       17.15     15.57 o 
  16   2   6        8.24       21.02     16.62 o 
  17   2   6       40.29       96.53     22.75 o 
  18   2   6        8.66       53.53     25.29 o 
   1   3   6      831.03      820.53     38.12 o 
   2   3   6        0.15        0.55      4.12 o 
   3   3   6       87.22       79.85      8.38 o 
   4   3   6      723.36      757.26     25.05 o 
   5   3   6        1.51        0.82      6.24 o 
   6   3   6      724.41      829.81     31.20 o 
   7   3   6       60.72       64.84      8.99 o 
   8   3   6       48.09       53.08      9.15 o 
   9   3   6      256.86      263.03     26.78 o 
  10   3   6       66.30       65.90     11.07 o 
  11   3   6      526.06      566.14     28.74 o 
  12   3   6      417.68      407.09     27.55 o 
  13   3   6        6.07       -4.46     10.39 o 
  14   3   6      215.86      169.34     22.08 o 
  15   3   6       91.23       59.20     18.99 o 
  16   3   6       22.91        4.16     17.09 o 
  17   3   6        0.04       20.45     19.68 o 
  18   3   6        2.26       19.46     18.54 o 
   0   4   6     2895.61     3200.16    158.14 o 
   1   4   6     2672.32     2545.46     90.37 o 
   2   4   6        1.10       10.18      5.05 o 
   3   4   6     2558.00     2629.76     83.18 o 
   4   4   6      248.81      268.73     12.36 o 
   5   4   6     1944.67     1973.58     63.56 o 
   6   4   6     1099.69     1142.48     36.79 o 
   7   4   6     1404.44     1516.02     52.70 o 
   8   4   6      268.39      278.91     17.88 o 
   9   4   6       87.21      103.52     16.41 o 
  10   4   6       47.17       57.82     12.40 o 
  11   4   6      241.76      239.27     17.20 o 
  12   4   6      576.95      566.08     56.02 o 
  13   4   6        1.25        5.04     12.26 o 
  14   4   6       14.41        5.26     13.70 o 
  15   4   6        2.05       13.56     16.67 o 
  16   4   6        9.47        7.39     23.53 o 
  17   4   6        0.37       14.12     21.18 o 
   1   5   6      119.56      117.59     17.61 o 
   2   5   6       17.38       26.97     13.87 o 
   3   5   6      121.02      138.46     13.67 o 
   4   5   6      137.09      124.13     25.50 o 
   5   5   6       18.50       25.94      7.21 o 
   6   5   6       67.87       85.08     13.57 o 
   7   5   6       19.69        0.15     18.99 o 
   8   5   6      242.18      208.14     20.38 o 
   9   5   6       23.27       39.00     12.60 o 
  10   5   6      219.23      204.61     19.65 o 
  11   5   6       39.67       53.84     16.99 o 
  12   5   6      247.90      222.27     26.49 o 
  13   5   6       58.56       41.89     14.99 o 
  14   5   6       11.34        0.84     14.52 o 
  15   5   6        2.35       19.06     21.16 o 
  16   5   6        0.42       10.36     22.14 o 
  17   5   6        2.76        3.33     22.92 o 
   0   6   6      456.77      505.53     82.43 o 
   1   6   6       27.17        7.23      8.80 o 
   2   6   6      557.00      638.77     51.22 o 
   3   6   6      329.96      350.54     27.00 o 
   4   6   6      224.69      322.88     21.70 o 
   5   6   6     1068.00     1127.51     66.92 o 
   6   6   6      504.96      517.21     35.42 o 
   7   6   6       87.46      142.41     34.96 o 
   8   6   6       30.13       28.05     16.91 o 
   9   6   6       40.66       54.19     14.54 o 
  10   6   6       13.55        8.34     11.82 o 
  11   6   6        5.91       27.36     13.61 o 
  12   6   6        1.31        0.27     13.20 o 
  13   6   6       70.75      137.81     29.38 o 
  14   6   6        3.83       29.76     19.08 o 
  15   6   6       19.57       14.52     18.81 o 
  16   6   6        0.28       42.89     42.88 o 
   1   7   6        1.22       14.25      9.12 o 
   2   7   6       77.15       61.54     14.41 o 
   3   7   6      216.67      196.14     21.40 o 
   4   7   6      227.46      254.00     21.11 o 
   5   7   6      246.87      210.89     41.95 o 
   6   7   6        3.90        5.19     14.98 o 
   7   7   6        0.88      -16.59     13.26 o 
   8   7   6      109.46       62.07     18.67 o 
   9   7   6        2.36        4.69     12.30 o 
  10   7   6       40.51       52.43     16.12 o 
  11   7   6        2.33      -19.60     18.57 o 
  12   7   6        8.20       13.35     15.49 o 
  13   7   6        6.72       22.37     15.87 o 
  14   7   6        0.31       21.55     19.72 o 
  15   7   6       12.88       18.77     22.15 o 
   0   8   6        8.97        4.00     15.89 o 
   1   8   6        0.18      -15.81     10.75 o 
   2   8   6      141.99      186.93     19.45 o 
   3   8   6      142.50      160.19     18.71 o 
   4   8   6       35.77       55.01     21.36 o 
   5   8   6      468.19      451.57     35.87 o 
   6   8   6        0.28      -10.27     15.00 o 
   7   8   6      621.30      727.85     49.04 o 
   8   8   6       15.69       20.83     14.51 o 
   9   8   6        0.38      -17.02     13.35 o 
  10   8   6        6.07        9.80     15.01 o 
  11   8   6        0.53      -10.43     14.94 o 
  12   8   6        1.29        7.72     19.19 o 
  13   8   6        0.23       -1.22     20.06 o 
   1   9   6      108.30      135.81     19.13 o 
   2   9   6       82.20       78.20     25.61 o 
   3   9   6        0.01        2.79     16.69 o 
   4   9   6        1.36        0.45     28.46 o 
   5   9   6        3.25        4.26     20.70 o 
   6   9   6      115.64      138.03     26.54 o 
   7   9   6        9.29       19.40     18.11 o 
   8   9   6       61.37       98.46     23.46 o 
   9   9   6        4.35        3.64     19.53 o 
  10   9   6        2.12       -0.23     19.19 o 
  11   9   6       31.04       42.24     24.63 o 
   0  10   6        5.01       19.96     31.79 o 
   1  10   6      134.42      128.56     42.14 o 
   2  10   6       13.92       -0.74     21.96 o 
   3  10   6       11.67        0.59     21.58 o 
   4  10   6        0.81      -18.92     22.18 o 
   5  10   6        0.09       21.07     25.09 o 
   6  10   6        0.16      -11.69     23.66 o 
   7  10   6        8.69       37.12     24.20 o 
   8  10   6        0.08       28.42     27.72 o 
   1  11   6       15.39       11.01     17.51 o 
   2  11   6        6.51       26.45     23.66 o 
   3  11   6       13.62       32.34     22.15 o 
   4  11   6       15.27      -10.75     26.99 o 
   1   1   7     4147.00     4104.51    158.07 o 
   2   1   7     5040.43     4840.98    161.62 o 
   3   1   7       65.07       64.17     10.78 o 
   4   1   7      475.68      514.78     23.21 o 
   5   1   7     2208.38     2290.12     81.12 o 
   6   1   7     1289.06     1394.87     52.95 o 
   7   1   7      648.71      608.05     29.22 o 
   8   1   7      165.13      221.95     16.80 o 
   9   1   7        1.90        2.05      7.79 o 
  10   1   7      103.73      132.10     15.56 o 
  11   1   7      158.40      139.39     16.60 o 
  12   1   7       89.11       86.99     16.86 o 
  13   1   7       18.55       23.26     13.98 o 
  14   1   7      156.67      205.33     26.89 o 
  15   1   7       61.96       91.20     19.59 o 
  16   1   7       92.55       99.20     20.90 o 
  17   1   7       60.10       64.63     25.82 o 
  18   1   7       36.65       51.59     21.24 o 
   0   2   7      182.65      157.16     15.96 o 
   1   2   7     4630.42     4734.04    141.73 o 
   2   2   7     1539.64     1563.72     49.94 o 
   3   2   7        1.85       -1.49      4.81 o 
   4   2   7      576.48      559.71     27.42 o 
   5   2   7     1628.86     1700.48     55.75 o 
   6   2   7      150.41      173.51     12.42 o 
   7   2   7        2.84        7.04      5.99 o 
   8   2   7      256.18      261.70     16.38 o 
   9   2   7       90.67      102.78     12.35 o 
  10   2   7        1.45        4.89     10.69 o 
  11   2   7      150.84      125.57     20.22 o 
  12   2   7      278.15      267.24     20.19 o 
  13   2   7      114.59      127.33     16.06 o 
  14   2   7      405.69      392.05     31.32 o 
  15   2   7      116.84      146.98     23.04 o 
  16   2   7       32.22       37.45     17.84 o 
  17   2   7        1.08        8.09     18.25 o 
  18   2   7       11.11       16.34     20.33 o 
   1   3   7      619.62      679.22     27.52 o 
   2   3   7     1924.93     2097.17     66.78 o 
   3   3   7      104.18      121.62     13.56 o 
   4   3   7      327.17      319.98     14.02 o 
   5   3   7       10.50        1.11      5.14 o 
   6   3   7     1287.70     1282.97     44.83 o 
   7   3   7      136.87      121.14     11.32 o 
   8   3   7      253.57      252.02     16.42 o 
   9   3   7      459.65      470.39     24.47 o 
  10   3   7      405.48      390.97     22.98 o 
  11   3   7      617.48      631.52     30.89 o 
  12   3   7      137.66      137.98     17.40 o 
  13   3   7       58.27       47.86     14.95 o 
  14   3   7       33.48       71.55     17.97 o 
  15   3   7        2.52      -11.90     14.24 o 
  16   3   7       43.76       39.52     18.96 o 
  17   3   7       13.00       46.34     31.42 o 
  18   3   7        0.02       19.62     23.39 o 
   0   4   7     3522.38     3807.83    186.89 o 
   1   4   7        1.45       -2.50      7.79 o 
   2   4   7      831.15      846.56     31.15 o 
   3   4   7      191.27      199.40     18.21 o 
   4   4   7      349.91      352.52     19.61 o 
   5   4   7        9.83        9.42      6.04 o 
   6   4   7      290.39      285.64     23.08 o 
   7   4   7       87.87       83.47     12.81 o 
   8   4   7        3.27       21.67      9.95 o 
   9   4   7        1.53       25.25     10.86 o 
  10   4   7       26.28       27.07     13.66 o 
  11   4   7        1.05        8.32      9.74 o 
  12   4   7       21.33       29.88     13.20 o 
  13   4   7       66.52       41.25     14.40 o 
  14   4   7        3.19        5.37     13.62 o 
  15   4   7        5.19       27.40     19.52 o 
  16   4   7       14.09       52.22     21.51 o 
  17   4   7       25.70       21.24     23.68 o 
   1   5   7       92.58       77.37     11.60 o 
   2   5   7      159.44      174.12     21.35 o 
   3   5   7       35.08       40.43     10.03 o 
   4   5   7      311.33      391.54     23.00 o 
   5   5   7       19.94       26.52      9.26 o 
   6   5   7      569.51      609.34     37.70 o 
   7   5   7      179.28      172.02     31.41 o 
   8   5   7      567.43      475.85     28.81 o 
   9   5   7      457.66      498.11     33.35 o 
  10   5   7      577.59      481.77     46.02 o 
  11   5   7       15.75       13.48     11.22 o 
  12   5   7       40.82       32.17     12.45 o 
  13   5   7        7.74        2.26     13.39 o 
  14   5   7       14.10       24.75     14.87 o 
  15   5   7       71.85       77.26     23.44 o 
  16   5   7        3.49       -5.21     20.27 o 
   0   6   7      388.06      404.52     36.23 o 
   1   6   7      623.46      652.25     32.52 o 
   2   6   7        0.01       -9.21      7.62 o 
   3   6   7      120.54       99.84     13.43 o 
   4   6   7     1247.15     1170.64     49.18 o 
   5   6   7      240.62      264.17     26.06 o 
   6   6   7      103.40      101.05     22.36 o 
   7   6   7      289.84      280.38     60.51 o 
   8   6   7       15.62       25.25     14.47 o 
   9   6   7       65.71       85.31     18.90 o 
  10   6   7       71.03       90.64     16.98 o 
  11   6   7       31.71       22.68     13.69 o 
  12   6   7       16.96       19.66     15.20 o 
  13   6   7       16.17       32.37     18.90 o 
  14   6   7        9.65        5.63     17.93 o 
  15   6   7       12.05       33.83     20.78 o 
   1   7   7      172.69      152.05     21.13 o 
   2   7   7       83.51       88.14     13.73 o 
   3   7   7      135.34      178.30     20.60 o 
   4   7   7      927.24      935.15     51.13 o 
   5   7   7       50.46       66.61     30.51 o 
   6   7   7      434.60      318.45     30.33 o 
   7   7   7       58.62       49.79     21.20 o 
   8   7   7       51.66       54.90     17.92 o 
   9   7   7       46.78       55.51     15.48 o 
  10   7   7       15.87        5.13     14.50 o 
  11   7   7       42.73       56.72     17.26 o 
  12   7   7        0.15      -21.30     14.20 o 
  13   7   7       29.80       20.01     16.75 o 
  14   7   7        3.36       23.29     21.89 o 
   0   8   7        0.11      -19.05     15.89 o 
   1   8   7        4.71       -9.06     11.09 o 
   2   8   7      232.25      204.57     20.82 o 
   3   8   7       77.53      103.79     17.28 o 
   4   8   7      166.28      136.49     22.02 o 
   5   8   7       50.38       50.35     18.53 o 
   6   8   7       38.75       28.99     17.31 o 
   7   8   7       13.71        7.33     19.01 o 
   8   8   7        9.50       20.57     14.61 o 
   9   8   7       20.91       10.75     14.36 o 
  10   8   7        3.11       -9.20     15.47 o 
  11   8   7       12.11        5.90     15.61 o 
  12   8   7        5.97       21.07     17.69 o 
  13   8   7        0.08       -5.58     18.58 o 
   1   9   7       80.49       59.36     21.56 o 
   2   9   7       20.26       11.27     14.23 o 
   3   9   7      152.93      167.42     25.18 o 
   4   9   7        8.90        4.91     17.29 o 
   5   9   7        0.68        6.64     17.31 o 
   6   9   7       27.46       36.97     34.75 o 
   7   9   7        1.80       18.46     16.50 o 
   8   9   7       44.24       66.82     20.48 o 
   9   9   7        8.54        2.66     21.16 o 
  10   9   7       21.35       -3.94     19.46 o 
  11   9   7        2.32        9.97     20.95 o 
   0  10   7        2.64       -2.96     29.57 o 
   1  10   7        0.14       -2.52     29.57 o 
   2  10   7        2.64      -16.62     25.51 o 
   3  10   7       16.84        1.48     33.27 o 
   4  10   7       59.21       62.08     41.77 o 
   5  10   7       76.14       88.62     31.31 o 
   6  10   7       73.37       51.67     27.14 o 
   7  10   7        3.04       35.37     26.08 o 
   8  10   7        0.46       -2.97     22.93 o 
   1  11   7        8.81        8.17     20.58 o 
   2  11   7       35.12       50.43     26.81 o 
   3  11   7        5.65       32.16     27.71 o 
   0   0   8      403.52      408.84     37.71 o 
   1   0   8     3371.73     2910.45    140.36 o 
   2   0   8        7.33       13.17      7.04 o 
   3   0   8      220.85      226.40     51.75 o 
   4   0   8     2636.16     2622.30    129.64 o 
   5   0   8     5341.32     5226.21    283.16 o 
   6   0   8     1637.89     1447.84     78.14 o 
   7   0   8      302.85      355.21     39.55 o 
   8   0   8     4652.68     4755.33    231.32 o 
   9   0   8      153.02      151.32     22.21 o 
  10   0   8      357.95      321.63     32.52 o 
  11   0   8       24.41       46.25     17.64 o 
  12   0   8      206.28      230.30     32.07 o 
  13   0   8      152.38      156.36     28.84 o 
  14   0   8       51.22       73.45     22.98 o 
  15   0   8       39.31       20.55     18.81 o 
  16   0   8        0.44       19.78     20.92 o 
  17   0   8        2.53       19.33     24.87 o 
  18   0   8       23.58       33.35     30.20 o 
   1   1   8      757.51      659.50     29.93 o 
   2   1   8      105.94      109.99      9.56 o 
   3   1   8      178.13      184.74     12.48 o 
   4   1   8       97.93      102.35     13.55 o 
   5   1   8     2620.73     2598.28     91.37 o 
   6   1   8        5.40        2.14      5.68 o 
   7   1   8      268.70      296.19     19.13 o 
   8   1   8      484.09      569.79     29.45 o 
   9   1   8      485.79      546.21     31.52 o 
  10   1   8        6.54        6.62      8.59 o 
  11   1   8      247.42      317.36     28.44 o 
  12   1   8      445.05      459.75     64.99 o 
  13   1   8        2.16        0.93     11.57 o 
  14   1   8       31.78        7.08     15.47 o 
  15   1   8       14.09       11.41     18.35 o 
  16   1   8       13.33        2.09     22.09 o 
  17   1   8        0.85        7.73     17.15 o 
  18   1   8       11.26        3.89     18.50 o 
   0   2   8    13264.22    12290.20    466.62 o 
   1   2   8        2.89       -5.22      3.48 o 
   2   2   8       16.67       -0.44      8.98 o 
   3   2   8      222.26      245.64     12.89 o 
   4   2   8      494.14      433.60     25.47 o 
   5   2   8      353.37      372.28     18.52 o 
   6   2   8      181.49      166.70     17.63 o 
   7   2   8       51.04       80.74     11.40 o 
   8   2   8      131.10      140.87     12.55 o 
   9   2   8       55.14       41.84     12.30 o 
  10   2   8      479.92      501.50     25.97 o 
  11   2   8       45.48       22.21      9.92 o 
  12   2   8      210.61      193.01     18.78 o 
  13   2   8      492.05      482.20     32.73 o 
  14   2   8        2.26      -13.99     12.18 o 
  15   2   8      138.52      115.23     21.67 o 
  16   2   8       64.79       14.48     16.56 o 
  17   2   8        5.83       -7.38     17.26 o 
  18   2   8       24.53       55.23     21.54 o 
   1   3   8     4937.32     4797.20    162.10 o 
   2   3   8     3865.92     3857.05    118.64 o 
   3   3   8       59.91       54.35      5.99 o 
   4   3   8      285.81      294.57     17.55 o 
   5   3   8        3.20        9.48      5.68 o 
   6   3   8       47.04       40.30      8.46 o 
   7   3   8        7.13       13.96      6.59 o 
   8   3   8      271.73      313.30     19.02 o 
   9   3   8        5.40       11.13      8.32 o 
  10   3   8      118.46      113.37     14.47 o 
  11   3   8       22.28       23.23     11.20 o 
  12   3   8       18.11       35.69     12.37 o 
  13   3   8       63.19       43.72     12.86 o 
  14   3   8       18.34       18.98     16.54 o 
  15   3   8        0.02       15.55     17.52 o 
  16   3   8       33.42       52.13     22.55 o 
  17   3   8        0.01        5.74     21.81 o 
   0   4   8     1303.43     1557.87     83.90 o 
   1   4   8     1447.99     1459.85     81.13 o 
   2   4   8     3596.19     3507.04    123.08 o 
   3   4   8      235.08      203.16     13.69 o 
   4   4   8      800.80      823.11     31.31 o 
   5   4   8      216.98      244.43     21.32 o 
   6   4   8      134.17      132.47     23.01 o 
   7   4   8       56.27       37.86     17.71 o 
   8   4   8      281.39      288.31     24.76 o 
   9   4   8      577.23      576.40     32.42 o 
  10   4   8       73.28       97.94     15.57 o 
  11   4   8       10.79        3.45     11.34 o 
  12   4   8        6.58      -10.10     11.19 o 
  13   4   8        5.99        9.28     12.10 o 
  14   4   8        8.71       17.27     14.15 o 
  15   4   8        1.72       29.30     19.86 o 
  16   4   8        1.05        7.16     35.14 o 
  17   4   8        6.24        8.24     23.39 o 
   1   5   8      110.98      132.40     14.01 o 
   2   5   8       27.16       17.24      9.39 o 
   3   5   8       46.94       65.98     12.96 o 
   4   5   8      174.26      184.96     18.57 o 
   5   5   8       81.19       70.56     11.59 o 
   6   5   8        8.06        4.77     11.41 o 
   7   5   8       87.61      127.04     26.28 o 
   8   5   8      114.57      167.31     23.12 o 
   9   5   8      222.80      282.07     27.91 o 
  10   5   8      296.11      333.32     25.88 o 
  11   5   8      263.87      239.86     23.54 o 
  12   5   8        0.08        5.00     14.83 o 
  13   5   8        0.25       15.79     14.23 o 
  14   5   8       42.13       54.50     17.82 o 
  15   5   8       11.30       15.52     20.21 o 
  16   5   8        0.79       26.99     23.00 o 
   0   6   8      180.77      199.46     25.25 o 
   1   6   8       96.10      148.98     18.46 o 
   2   6   8       81.50      107.37     14.17 o 
   3   6   8       88.54       80.67     21.11 o 
   4   6   8      156.91      101.75     15.24 o 
   5   6   8      171.93      163.16     28.87 o 
   6   6   8       98.23      123.49     20.29 o 
   7   6   8       84.60       75.00     37.37 o 
   8   6   8       32.45        9.10     19.05 o 
   9   6   8      242.03      222.29     39.44 o 
  10   6   8       20.80       30.69     15.94 o 
  11   6   8        0.51       -2.54     12.29 o 
  12   6   8       35.33       26.42     14.80 o 
  13   6   8       16.40       15.31     18.64 o 
  14   6   8        5.31       39.28     21.14 o 
  15   6   8        0.08        9.60     19.69 o 
   1   7   8       42.17       30.20     11.69 o 
   2   7   8       87.58       55.69     17.07 o 
   3   7   8        4.85       -1.65     10.30 o 
   4   7   8      137.50      111.90     18.52 o 
   5   7   8        1.28      -12.24     19.59 o 
   6   7   8      253.67      244.80     39.75 o 
   7   7   8       36.99       29.66     15.87 o 
   8   7   8      125.12      144.41     23.11 o 
   9   7   8       22.00        3.45     16.49 o 
  10   7   8        2.28        8.07     12.86 o 
  11   7   8        7.30       -7.17     14.83 o 
  12   7   8       27.00        5.88     14.96 o 
  13   7   8        2.78       23.49     21.31 o 
  14   7   8       14.96       14.12     21.63 o 
   0   8   8      154.17      222.12     30.58 o 
   1   8   8        8.47       -8.23     11.53 o 
   2   8   8       67.77       59.40     25.50 o 
   3   8   8       56.59       42.70     17.50 o 
   4   8   8       44.49       71.45     23.29 o 
   5   8   8      174.52      179.02     96.48 o 
   6   8   8       52.97       11.33     25.04 o 
   7   8   8        0.15        9.01     17.29 o 
   8   8   8       16.43      -21.83     15.99 o 
   9   8   8       91.04       53.15     25.50 o 
  10   8   8        6.96        2.41     16.41 o 
  11   8   8        7.33       -5.99     16.22 o 
  12   8   8        7.79      -15.73     17.55 o 
   1   9   8        9.10        6.27     13.72 o 
   2   9   8        1.87      -15.47     13.34 o 
   3   9   8       16.55       10.78     17.56 o 
   4   9   8        3.05       -0.82     16.69 o 
   5   9   8      373.51      306.74     44.59 o 
   6   9   8       28.17        3.36     23.78 o 
   7   9   8        1.90      -12.47     17.92 o 
   8   9   8       14.24        3.64     16.06 o 
   9   9   8        0.03        9.38     19.92 o 
  10   9   8        3.94       21.34     21.62 o 
   0  10   8        1.12      -42.14     28.09 o 
   1  10   8       24.98       15.86     33.64 o 
   2  10   8        4.40        6.65     33.27 o 
   3  10   8        0.20        9.93     24.55 o 
   4  10   8        0.48       -8.93     24.03 o 
   5  10   8        4.10      -24.85     24.20 o 
   6  10   8        2.33       22.34     21.32 o 
   7  10   8       11.24        6.85     21.41 o 
   1  11   8        3.78        1.48     39.92 o 
   1   1   9     1267.81     1268.07     55.85 o 
   2   1   9      196.94      232.53     14.39 o 
   3   1   9       14.99       10.97     10.08 o 
   4   1   9      187.56      217.58     15.05 o 
   5   1   9      813.88      904.11     37.29 o 
   6   1   9      259.72      287.29     18.83 o 
   7   1   9       11.08       14.69      8.01 o 
   8   1   9      642.61      698.92     33.72 o 
   9   1   9     1353.88     1334.05     54.59 o 
  10   1   9        3.16       -3.53      9.26 o 
  11   1   9     1607.09     1613.02     66.04 o 
  12   1   9      727.65      779.47     43.97 o 
  13   1   9      639.64      678.71     76.19 o 
  14   1   9        5.98        3.48     18.14 o 
  15   1   9        0.09       15.36     14.05 o 
  16   1   9      104.72       73.28     19.01 o 
  17   1   9       68.34       62.62     20.48 o 
  18   1   9       41.80       92.97     29.56 o 
   0   2   9      954.03      985.34     52.83 o 
   1   2   9      432.90      434.89     19.83 o 
   2   2   9      240.42      267.69     15.53 o 
   3   2   9      161.69      198.12     18.26 o 
   4   2   9      488.74      513.81     22.05 o 
   5   2   9       70.04       92.53      9.95 o 
   6   2   9      604.31      672.40     27.65 o 
   7   2   9        0.98        9.99      6.69 o 
   8   2   9       49.85       49.38      9.07 o 
   9   2   9        0.07       -4.60      6.72 o 
  10   2   9       25.70       14.57      9.66 o 
  11   2   9       53.05       59.80     23.03 o 
  12   2   9       15.67       16.29     12.66 o 
  13   2   9       59.59       45.76     14.42 o 
  14   2   9      139.82      115.33     19.85 o 
  15   2   9        0.65       13.65     15.22 o 
  16   2   9       12.92       35.11     19.57 o 
  17   2   9       16.56       37.86     21.74 o 
  18   2   9        5.36       33.70     20.99 o 
   1   3   9     3587.25     3752.21    113.47 o 
   2   3   9     5278.27     5269.47    145.39 o 
   3   3   9      474.30      452.00     23.05 o 
   4   3   9      628.55      662.65     26.23 o 
   5   3   9      114.84      125.93     11.14 o 
   6   3   9       61.97       57.53      8.74 o 
   7   3   9      743.17      817.91     33.00 o 
   8   3   9     1000.41     1091.29     41.76 o 
   9   3   9      258.68      259.70     18.85 o 
  10   3   9      178.66      203.64     18.23 o 
  11   3   9      115.03      113.71     14.56 o 
  12   3   9      484.23      488.97     32.09 o 
  13   3   9      490.97      515.31     33.68 o 
  14   3   9        3.77       10.80     13.92 o 
  15   3   9       28.67       31.96     19.33 o 
  16   3   9       73.88       94.90     28.12 o 
  17   3   9      114.89      109.40     28.37 o 
   0   4   9     1124.62     1074.54     82.43 o 
   1   4   9      564.15      597.52     35.64 o 
   2   4   9       36.97       55.63     16.77 o 
   3   4   9       36.17       41.89      9.26 o 
   4   4   9      107.34      117.73     14.19 o 
   5   4   9      397.65      350.12     22.01 o 
   6   4   9      738.26      717.48     45.46 o 
   7   4   9      362.36      308.06     22.23 o 
   8   4   9        6.39        8.15      9.48 o 
   9   4   9       53.27       60.31     13.50 o 
  10   4   9       35.20       53.65     14.28 o 
  11   4   9       48.17       65.62     16.59 o 
  12   4   9       98.96       83.49     19.86 o 
  13   4   9        9.39       -6.68     13.63 o 
  14   4   9        0.53       -3.67     14.61 o 
  15   4   9        0.33       18.84     18.39 o 
  16   4   9        4.35       21.84     23.23 o 
  17   4   9        2.97       29.21     23.28 o 
   1   5   9       47.00       28.84     14.73 o 
   2   5   9      115.29      120.73     24.33 o 
   3   5   9        1.41       15.41      7.83 o 
   4   5   9      149.86      176.33     21.56 o 
   5   5   9     2867.13     2860.74    105.19 o 
   6   5   9      639.46      716.33     44.08 o 
   7   5   9      282.95      289.86     28.12 o 
   8   5   9       55.24       62.06     21.08 o 
   9   5   9        2.88        1.41     14.17 o 
  10   5   9      497.74      445.92     38.83 o 
  11   5   9       23.35       25.05     16.34 o 
  12   5   9        2.35       17.63     17.58 o 
  13   5   9      166.02      159.79     25.28 o 
  14   5   9       41.33       17.37     18.63 o 
  15   5   9      158.50      175.01     28.81 o 
  16   5   9        1.56        0.21     26.60 o 
   0   6   9       88.30       70.45     17.41 o 
   1   6   9       68.29       70.14     13.02 o 
   2   6   9      676.18      653.82     44.93 o 
   3   6   9      404.36      399.45     29.23 o 
   4   6   9        1.01       11.13     11.01 o 
   5   6   9       15.11       10.05     13.43 o 
   6   6   9      551.00      588.59     45.63 o 
   7   6   9      113.27      125.36     20.99 o 
   8   6   9       86.99      104.82     31.15 o 
   9   6   9        6.67       11.74     14.57 o 
  10   6   9       13.16      -12.38     15.32 o 
  11   6   9        0.34       38.75     18.03 o 
  12   6   9       13.49       20.58     15.01 o 
  13   6   9        6.02       12.09     17.69 o 
  14   6   9       13.09       33.36     19.96 o 
  15   6   9        0.60       -0.50     21.67 o 
   1   7   9       41.60       45.30     13.97 o 
   2   7   9      439.59      438.08     28.28 o 
   3   7   9      649.26      615.34     39.91 o 
   4   7   9       24.35       31.49     19.26 o 
   5   7   9       19.33       -0.59     14.38 o 
   6   7   9        3.19       33.58     17.03 o 
   7   7   9        5.32       -0.25     15.45 o 
   8   7   9       54.28       69.51     20.63 o 
   9   7   9        0.27        9.90     16.31 o 
  10   7   9        1.10       11.06     18.33 o 
  11   7   9        1.00        6.16     14.64 o 
  12   7   9        0.49      -16.21     15.00 o 
  13   7   9       18.77        6.64     21.26 o 
  14   7   9        3.42       19.47     22.86 o 
   0   8   9        7.85       -2.46     17.46 o 
   1   8   9        2.69       -7.23     12.17 o 
   2   8   9       45.46       41.82     14.72 o 
   3   8   9        1.38       23.44     14.15 o 
   4   8   9        1.43       -0.29     16.00 o 
   5   8   9      102.18       89.08     49.90 o 
   6   8   9       60.84       59.62     34.44 o 
   7   8   9       29.90       29.97     22.04 o 
   8   8   9       49.68       29.46     19.60 o 
   9   8   9        0.05      -25.11     16.74 o 
  10   8   9        0.69       14.73     16.17 o 
  11   8   9       48.52       74.71     20.15 o 
  12   8   9        4.00       10.54     18.05 o 
   1   9   9        4.81       14.12     14.15 o 
   2   9   9        7.80       -9.12     15.94 o 
   3   9   9        0.99        5.16     16.21 o 
   4   9   9       70.02       53.98     21.50 o 
   5   9   9       38.58       41.43     21.40 o 
   6   9   9       83.53      103.98     30.58 o 
   7   9   9        2.55       18.87     21.21 o 
   8   9   9       12.10      -11.94     18.83 o 
   9   9   9        2.15      -13.49     16.84 o 
  10   9   9        1.47      -30.25     20.17 o 
   0  10   9       15.25       -9.98     23.00 o 
   1  10   9        0.46       -6.76     16.21 o 
   2  10   9        0.06       11.64     23.98 o 
   3  10   9        2.70       17.62     25.87 o 
   4  10   9        4.98        5.14     25.32 o 
   5  10   9       25.73       20.69     28.83 o 
   6  10   9        5.95       10.75     28.74 o 
   7  10   9       23.42       39.08     24.72 o 
   0   0  10    13654.89    12717.73    833.95 o 
   1   0  10     6628.68     6076.09    286.22 o 
   2   0  10     4745.39     4464.74    301.64 o 
   3   0  10      599.05      584.11     38.69 o 
   4   0  10     2665.05     2564.58    128.59 o 
   5   0  10        2.68       -0.74      9.93 o 
   6   0  10      156.18      128.18     18.80 o 
   7   0  10      498.03      461.98     36.26 o 
   8   0  10      224.13      223.12     35.49 o 
   9   0  10       10.37       18.48     13.26 o 
  10   0  10        1.73      -17.20     13.79 o 
  11   0  10      918.66      941.32    104.24 o 
  12   0  10       92.07       86.80     22.53 o 
  13   0  10       98.68      100.65     25.58 o 
  14   0  10       22.25       24.60     20.75 o 
  15   0  10        8.97        1.36     27.35 o 
  16   0  10        0.00       23.98     23.95 o 
  17   0  10       24.27       40.52     28.16 o 
  18   0  10        1.36       13.64     25.40 o 
   1   1  10     1155.11     1149.71     57.94 o 
   2   1  10      251.35      251.00     15.56 o 
   3   1  10       36.61       43.68      7.92 o 
   4   1  10     2359.68     2483.58     88.42 o 
   5   1  10      590.05      657.46     30.08 o 
   6   1  10      304.92      302.58     19.41 o 
   7   1  10      200.44      242.75     18.10 o 
   8   1  10       22.32       13.71      8.63 o 
   9   1  10      221.70      239.62     19.89 o 
  10   1  10      237.89      239.71     23.95 o 
  11   1  10       55.70       28.57     15.26 o 
  12   1  10        7.22        5.98     11.23 o 
  13   1  10       30.30       18.54     16.10 o 
  14   1  10       21.43        3.17     14.14 o 
  15   1  10        4.04       15.96     15.83 o 
  16   1  10        3.13       37.26     17.58 o 
  17   1  10        0.17        8.82     17.58 o 
  18   1  10       27.86       52.85     23.48 o 
   0   2  10       10.87       16.63      8.17 o 
   1   2  10     1250.68     1215.73     45.49 o 
   2   2  10     5471.00     5594.84    215.37 o 
   3   2  10      312.53      329.08     18.46 o 
   4   2  10     3333.90     3405.37    117.76 o 
   5   2  10     2283.46     2260.31     81.70 o 
   6   2  10      618.37      665.80     34.45 o 
   7   2  10      273.75      298.09     32.91 o 
   8   2  10      783.69      841.34     38.67 o 
   9   2  10      210.99      231.50     22.44 o 
  10   2  10      301.42      306.54     23.59 o 
  11   2  10      534.41      495.79     34.89 o 
  12   2  10       39.54       34.46     13.46 o 
  13   2  10        2.12       12.69     12.64 o 
  14   2  10        5.45       12.89     14.52 o 
  15   2  10        1.28        6.72     15.14 o 
  16   2  10        0.03        0.23     15.85 o 
  17   2  10        3.04       10.23     19.34 o 
   1   3  10     2855.82     2980.30     93.67 o 
   2   3  10     2779.08     2759.23    112.11 o 
   3   3  10     1752.49     1741.19     64.97 o 
   4   3  10       20.22       20.17      7.15 o 
   5   3  10       23.91       21.81      8.18 o 
   6   3  10        7.91       12.53      7.32 o 
   7   3  10        5.96       -5.08      7.67 o 
   8   3  10       58.04       48.98     11.84 o 
   9   3  10      242.42      225.82     23.89 o 
  10   3  10        0.36        2.27     10.09 o 
  11   3  10      132.47       96.86     16.38 o 
  12   3  10       63.32       59.33     21.13 o 
  13   3  10      128.77      158.09     29.07 o 
  14   3  10       12.17        6.51     17.00 o 
  15   3  10        0.00        2.26     17.28 o 
  16   3  10        0.72       14.84     19.69 o 
  17   3  10        3.46        7.72     31.79 o 
   0   4  10      288.73      252.11     28.09 o 
   1   4  10      271.65      348.45     21.64 o 
   2   4  10        0.56       -4.99      7.21 o 
   3   4  10     1090.62     1179.05     48.82 o 
   4   4  10     1548.77     1518.18     70.27 o 
   5   4  10     1660.35     1814.75     82.37 o 
   6   4  10        3.33        0.47     11.04 o 
   7   4  10      149.06      176.26     27.21 o 
   8   4  10        8.29        4.93      9.89 o 
   9   4  10        9.77       13.79     11.37 o 
  10   4  10      138.20      177.81     29.24 o 
  11   4  10       64.75       40.12     14.07 o 
  12   4  10       57.98       50.81     20.49 o 
  13   4  10      191.35      158.01     21.08 o 
  14   4  10       79.30      103.05     19.38 o 
  15   4  10       30.29       30.61     22.67 o 
  16   4  10       22.04       36.63     21.99 o 
   1   5  10       94.29       79.46     13.55 o 
   2   5  10      326.57      361.32     26.14 o 
   3   5  10       54.35       64.96     13.88 o 
   4   5  10     1093.91     1090.38     48.03 o 
   5   5  10        8.40       22.63     10.88 o 
   6   5  10       13.49       34.82     15.14 o 
   7   5  10       80.02       94.58     19.55 o 
   8   5  10      275.86      267.98     28.35 o 
   9   5  10        3.45        0.30     13.77 o 
  10   5  10       21.50      -11.17     22.29 o 
  11   5  10       70.36      113.69     40.56 o 
  12   5  10        6.17       14.46     15.80 o 
  13   5  10        5.93       51.33     20.85 o 
  14   5  10       10.87       48.80     21.39 o 
  15   5  10       33.47       24.48     22.01 o 
  16   5  10        0.20       25.96     28.49 o 
   0   6  10     1070.25     1066.41     66.89 o 
   1   6  10      166.12      218.07     20.07 o 
   2   6  10      494.30      535.69     47.81 o 
   3   6  10      285.56      333.15     23.86 o 
   4   6  10     1084.09     1121.70     50.17 o 
   5   6  10      144.47      167.86     23.78 o 
   6   6  10       42.39       21.79     14.90 o 
   7   6  10      235.30      215.89     26.97 o 
   8   6  10       66.37       32.47     17.47 o 
   9   6  10       17.88       16.21     15.95 o 
  10   6  10       76.41       75.29     31.22 o 
  11   6  10       42.28       49.87     19.39 o 
  12   6  10        2.89      -21.00     16.53 o 
  13   6  10        4.41        9.70     18.83 o 
  14   6  10       10.62       21.37     19.64 o 
  15   6  10        0.59      -26.41     18.79 o 
   1   7  10        2.29        2.37     11.57 o 
   2   7  10        6.53       19.40     13.20 o 
   3   7  10      244.03      192.51     20.48 o 
   4   7  10        7.08       -1.21     14.85 o 
   5   7  10       57.38       53.31     23.02 o 
   6   7  10        1.15       14.44     17.03 o 
   7   7  10        0.56        9.54     16.09 o 
   8   7  10        2.15      -21.65     14.86 o 
   9   7  10       68.41       74.52     20.22 o 
  10   7  10        1.34      -19.67     16.47 o 
  11   7  10        3.38       -5.27     18.34 o 
  12   7  10       19.18       56.26     19.44 o 
  13   7  10        2.06       10.73     21.24 o 
   0   8  10        1.91        1.11     17.51 o 
   1   8  10        3.77       16.56     12.56 o 
   2   8  10        3.12      -10.90     12.59 o 
   3   8  10       36.19       44.72     16.36 o 
   4   8  10      130.88      145.90     25.32 o 
   5   8  10       63.95       38.12     18.53 o 
   6   8  10        7.50       25.80     19.39 o 
   7   8  10       97.95       78.25     23.50 o 
   8   8  10       71.69       60.31     22.03 o 
   9   8  10       35.36       43.62     22.46 o 
  10   8  10       64.77      137.02     47.11 o 
  11   8  10        4.33       14.15     17.89 o 
  12   8  10        4.21      -13.42     17.77 o 
   1   9  10        2.18       -6.41     14.23 o 
   2   9  10       25.69        0.77     17.18 o 
   3   9  10        1.15       -7.06     18.83 o 
   4   9  10      176.77      162.66     27.11 o 
   5   9  10        3.34      -17.50     20.16 o 
   6   9  10       22.64       50.07     23.65 o 
   7   9  10        3.91      -17.98     24.42 o 
   8   9  10       41.75        9.63     19.84 o 
   9   9  10        0.06        3.99     17.91 o 
   0  10  10       75.10       60.99     27.71 o 
   1  10  10       26.97        9.20     17.89 o 
   2  10  10        0.00      -11.59     19.63 o 
   3  10  10       45.98       79.98     24.84 o 
   4  10  10        0.68        7.39     21.59 o 
   5  10  10        8.07       28.48     26.92 o 
   6  10  10       12.25       57.69     31.10 o 
   1   1  11       64.98       55.02      8.36 o 
   2   1  11     3579.26     3639.67    124.83 o 
   3   1  11       79.25       81.39     10.88 o 
   4   1  11      417.15      365.26     20.90 o 
   5   1  11        0.19        5.36      7.25 o 
   6   1  11     1081.76     1083.52     44.56 o 
   7   1  11       81.14       95.94     13.18 o 
   8   1  11      181.60      173.29     17.07 o 
   9   1  11      681.24      790.26     40.12 o 
  10   1  11       28.63       18.17     11.18 o 
  11   1  11      742.49      681.18     37.80 o 
  12   1  11      117.42      133.56     19.74 o 
  13   1  11       22.60       41.82     16.10 o 
  14   1  11       76.75       79.03     21.58 o 
  15   1  11      112.58      136.83     28.17 o 
  16   1  11      119.98      123.38     23.18 o 
  17   1  11       22.96       21.63     20.44 o 
   0   2  11      352.63      387.33     27.71 o 
   1   2  11      155.94      162.48     12.07 o 
   2   2  11      867.98      864.26     34.96 o 
   3   2  11      306.45      284.77     21.18 o 
   4   2  11        0.07       -3.04      6.12 o 
   5   2  11        0.31        8.95      8.67 o 
   6   2  11        6.47        9.52      7.87 o 
   7   2  11      273.63      299.15     20.54 o 
   8   2  11       15.83       14.60      9.53 o 
   9   2  11      366.21      363.30     25.32 o 
  10   2  11        5.66       -2.64     11.10 o 
  11   2  11       42.96       38.98     13.37 o 
  12   2  11       20.35       25.26     13.84 o 
  13   2  11       22.30       36.23     14.79 o 
  14   2  11       32.06       23.68     14.96 o 
  15   2  11        7.22       -3.33     14.94 o 
  16   2  11       20.15       32.75     20.01 o 
  17   2  11        2.34       15.53     22.59 o 
   1   3  11      406.24      458.56     33.24 o 
   2   3  11      446.89      442.56     22.79 o 
   3   3  11     1599.02     1516.16     58.29 o 
   4   3  11      195.62      225.95     37.24 o 
   5   3  11       75.75       66.54     10.74 o 
   6   3  11       92.88       77.58     13.45 o 
   7   3  11       38.54       36.01     10.51 o 
   8   3  11       11.57       30.93     10.79 o 
   9   3  11      663.47      692.85     36.70 o 
  10   3  11       44.60       62.04     14.02 o 
  11   3  11      109.02       91.13     16.72 o 
  12   3  11       22.47       19.61     21.70 o 
  13   3  11        9.80       20.41     17.19 o 
  14   3  11       92.13      133.63     31.41 o 
  15   3  11       72.99       28.80     21.01 o 
  16   3  11       31.25       41.80     21.01 o 
  17   3  11       41.74       71.23     25.71 o 
   0   4  11      782.66      797.25     51.86 o 
   1   4  11       52.86       43.66      9.64 o 
   2   4  11       91.49       93.22     12.91 o 
   3   4  11       28.92       50.46     15.05 o 
   4   4  11      360.49      426.72     31.22 o 
   5   4  11       42.08       47.00     15.44 o 
   6   4  11        1.35        3.98     12.71 o 
   7   4  11      519.23      588.33     39.73 o 
   8   4  11       15.56       25.06     14.11 o 
   9   4  11      226.28      213.72     27.55 o 
  10   4  11        2.65       -7.24     12.50 o 
  11   4  11        1.27        5.97     11.73 o 
  12   4  11      108.09      111.87     25.61 o 
  13   4  11      135.29      101.39     19.92 o 
  14   4  11       84.25      119.53     22.30 o 
  15   4  11       36.10       69.37     29.94 o 
  16   4  11       46.08       38.84     22.03 o 
   1   5  11       28.90       22.90     11.25 o 
   2   5  11        6.44       15.52     10.22 o 
   3   5  11      109.39      137.30     22.52 o 
   4   5  11      879.83      859.09     47.81 o 
   5   5  11       99.12       97.22     21.00 o 
   6   5  11     1141.84      987.60     62.41 o 
   7   5  11        1.51       -9.11     12.57 o 
   8   5  11       47.42       51.91     19.65 o 
   9   5  11       85.93       64.91     25.30 o 
  10   5  11      115.13      112.67     29.69 o 
  11   5  11      136.08      121.83     23.75 o 
  12   5  11       42.20       51.22     19.67 o 
  13   5  11       13.31        2.50     17.65 o 
  14   5  11       57.39      101.37     23.99 o 
  15   5  11        6.66       11.95     19.91 o 
   0   6  11        0.00        3.84     38.81 o 
   1   6  11      105.86      155.97     18.48 o 
   2   6  11       75.52       80.11     15.41 o 
   3   6  11      260.20      205.47     28.49 o 
   4   6  11        7.65       -3.67     13.31 o 
   5   6  11      140.83      156.39     23.87 o 
   6   6  11        6.45       20.78     16.01 o 
   7   6  11      178.51      188.38     36.04 o 
   8   6  11       45.32       28.55     17.09 o 
   9   6  11       42.66       31.76     16.95 o 
  10   6  11        0.04       -7.10     16.79 o 
  11   6  11       12.55        9.38     23.93 o 
  12   6  11        6.87       19.71     25.73 o 
  13   6  11        1.89      -22.30     17.56 o 
  14   6  11        0.51        9.52     21.58 o 
   1   7  11       21.24       40.60     14.08 o 
   2   7  11        0.22       -1.83     12.44 o 
   3   7  11      284.20      261.04     24.09 o 
   4   7  11       77.06       73.83     45.50 o 
   5   7  11       84.51      100.41     37.34 o 
   6   7  11       24.58       -2.31     16.36 o 
   7   7  11       53.60       51.23     22.43 o 
   8   7  11      118.91      155.30     26.21 o 
   9   7  11       87.29      111.09     42.65 o 
  10   7  11      199.98      211.67     58.78 o 
  11   7  11       30.75       25.26     20.65 o 
  12   7  11        1.77        7.78     17.53 o 
  13   7  11       11.51       54.32     24.66 o 
   0   8  11       50.43       86.74     39.55 o 
   1   8  11        5.70       -8.23     13.57 o 
   2   8  11       27.28       13.54     15.14 o 
   3   8  11      151.73      106.62     22.82 o 
   4   8  11        0.16      -25.49     17.00 o 
   5   8  11        7.55       15.63     22.46 o 
   6   8  11        1.67      -18.16     22.41 o 
   7   8  11        0.75       -3.00     18.81 o 
   8   8  11        3.75       19.04     19.55 o 
   9   8  11       19.48      -15.97     18.56 o 
  10   8  11       72.61       31.75     38.68 o 
  11   8  11       12.44       22.62     31.05 o 
   1   9  11       27.12        9.96     16.21 o 
   2   9  11        0.29      -10.19     15.19 o 
   3   9  11        1.56       -4.11     19.16 o 
   4   9  11       78.94       65.94     23.32 o 
   5   9  11       58.75       23.41     21.74 o 
   6   9  11       25.95        5.09     22.05 o 
   7   9  11        9.25        6.88     27.44 o 
   8   9  11        8.99       44.55     25.05 o 
   9   9  11        1.79      -14.42     20.98 o 
   0  10  11        7.06      -12.65     23.44 o 
   1  10  11        0.13      -23.05     17.55 o 
   2  10  11        2.67       -9.98     20.62 o 
   3  10  11       15.29        6.34     25.69 o 
   4  10  11        2.20      -17.91     20.33 o 
   5  10  11       11.32        4.73     29.20 o 
   0   0  12      158.64      182.61     27.35 o 
   1   0  12       64.48       67.37     18.11 o 
   2   0  12     1370.63     1535.25     97.59 o 
   3   0  12       34.68       24.73     11.36 o 
   4   0  12     1209.40     1178.45     66.64 o 
   5   0  12        1.19       -6.28     10.98 o 
   6   0  12       11.48        2.91     11.16 o 
   7   0  12     2034.38     1989.44    106.61 o 
   8   0  12      537.11      532.32     55.08 o 
   9   0  12        6.45       14.99     15.42 o 
  10   0  12       12.33       -1.97     16.16 o 
  11   0  12       98.75       88.17     22.74 o 
  12   0  12      288.63      238.82     33.68 o 
  13   0  12       87.15       50.79     35.49 o 
  14   0  12       49.58       53.99     23.93 o 
  15   0  12       31.15       45.65     23.85 o 
  16   0  12       20.23       44.44     26.75 o 
  17   0  12       12.66       33.23     29.26 o 
   1   1  12      518.18      521.84     25.10 o 
   2   1  12       61.97       53.86      9.23 o 
   3   1  12      558.72      546.12     47.69 o 
   4   1  12      526.57      569.62     34.15 o 
   5   1  12       10.51        8.73      7.58 o 
   6   1  12       57.37       47.96     10.33 o 
   7   1  12      157.94      196.76     17.68 o 
   8   1  12        6.62        2.08      9.45 o 
   9   1  12      185.08      176.84     18.30 o 
  10   1  12       16.00       16.96     11.69 o 
  11   1  12       85.61       93.50     16.68 o 
  12   1  12       94.92       77.64     16.84 o 
  13   1  12       54.92       52.49     15.89 o 
  14   1  12        3.89        7.42     14.24 o 
  15   1  12       17.51       22.52     15.66 o 
  16   1  12       14.46       32.20     18.30 o 
  17   1  12       16.01       43.70     20.39 o 
   0   2  12     1125.11     1175.37     63.99 o 
   1   2  12     2547.31     2572.90     90.74 o 
   2   2  12      514.31      550.86     44.62 o 
   3   2  12       21.39       13.76      7.13 o 
   4   2  12       12.89       -3.43      6.95 o 
   5   2  12      124.08      130.44     25.28 o 
   6   2  12       77.05       68.26     11.56 o 
   7   2  12      680.39      629.58     50.47 o 
   8   2  12        1.05       -2.71      9.36 o 
   9   2  12      117.60      125.34     24.12 o 
  10   2  12        0.56       -1.39     11.74 o 
  11   2  12       70.69      172.25     20.52 o 
  12   2  12       32.58      -15.35     12.37 o 
  13   2  12        6.52      -14.78     13.63 o 
  14   2  12       88.06       65.89     20.35 o 
  15   2  12       28.79       45.44     22.56 o 
  16   2  12        0.04       -4.44     18.66 o 
  17   2  12        4.14       26.13     21.31 o 
   1   3  12       28.52       29.20     13.59 o 
   2   3  12       34.35       21.39     12.51 o 
   3   3  12        0.88       18.48     18.48 o 
   4   3  12      132.04      123.60     17.30 o 
   5   3  12      692.93      756.69     36.01 o 
   6   3  12        3.80        9.17      9.15 o 
   7   3  12       94.95       74.11     13.23 o 
   8   3  12        8.26        6.37      9.77 o 
   9   3  12       29.40       43.31     34.78 o 
  10   3  12      967.27      910.58     62.32 o 
  11   3  12      151.06      143.12     21.98 o 
  12   3  12       35.71        7.82     15.96 o 
  13   3  12        3.41        2.23     16.46 o 
  14   3  12       51.31       31.45     30.42 o 
  15   3  12       56.91       49.72     25.49 o 
  16   3  12        3.04       -9.20     18.11 o 
   0   4  12       51.62       69.75     17.37 o 
   1   4  12       68.02       95.15     22.02 o 
   2   4  12      379.15      405.06     33.79 o 
   3   4  12       27.54       20.64     41.03 o 
   4   4  12      444.90      387.13     30.23 o 
   5   4  12        0.08       12.74     17.82 o 
   6   4  12        0.54        2.79     11.90 o 
   7   4  12      457.37      530.99     44.30 o 
   8   4  12      151.93      176.54     24.95 o 
   9   4  12        6.20        0.06     13.67 o 
  10   4  12      109.29      152.58     23.13 o 
  11   4  12        5.08       10.91     19.73 o 
  12   4  12       12.44       22.84     17.02 o 
  13   4  12        5.98      -21.86     14.58 o 
  14   4  12        0.38       -4.17     25.56 o 
  15   4  12        4.75        2.13     25.15 o 
  16   4  12       48.49       55.81     33.02 o 
   1   5  12      763.16      727.68     36.87 o 
   2   5  12      345.60      381.13     25.43 o 
   3   5  12      151.34      149.38     22.41 o 
   4   5  12        1.51       -3.72     13.93 o 
   5   5  12       59.40       32.73     18.95 o 
   6   5  12      247.96      230.94     26.39 o 
   7   5  12       29.80       -3.72     13.14 o 
   8   5  12        4.40       23.08     14.98 o 
   9   5  12        0.28       -4.26     13.93 o 
  10   5  12        0.04       -6.51     14.57 o 
  11   5  12       16.68       19.25     16.43 o 
  12   5  12        0.01        4.48     16.88 o 
  13   5  12       99.34       94.28     24.89 o 
  14   5  12        1.91       14.15     21.14 o 
  15   5  12        1.16       26.12     22.16 o 
   0   6  12       55.70       46.67     22.18 o 
   1   6  12       23.18       57.99     14.43 o 
   2   6  12       12.88       -1.73     12.11 o 
   3   6  12        0.24       -4.32     11.84 o 
   4   6  12        0.71       -5.18     10.87 o 
   5   6  12      377.99      447.71     36.84 o 
   6   6  12        2.98      -15.32     15.71 o 
   7   6  12       19.73       -0.18     14.38 o 
   8   6  12        0.38      -17.85     20.19 o 
   9   6  12        0.08        6.63     16.43 o 
  10   6  12       28.03       45.17     19.16 o 
  11   6  12       39.09       20.00     19.46 o 
  12   6  12       37.95       24.17     21.31 o 
  13   6  12       12.28      -11.43     18.64 o 
  14   6  12        4.88       41.94     22.30 o 
   1   7  12       58.10       46.99     14.27 o 
   2   7  12        0.18       -1.09     12.89 o 
   3   7  12       71.26       57.82     16.06 o 
   4   7  12      203.17      175.34     26.32 o 
   5   7  12      104.49       91.19     27.72 o 
   6   7  12       17.49       48.75     35.04 o 
   7   7  12       15.98       52.48     18.69 o 
   8   7  12        3.65      -12.40     16.00 o 
   9   7  12        1.63        3.14     18.30 o 
  10   7  12        3.14       15.96     18.48 o 
  11   7  12        0.31      -21.11     17.71 o 
  12   7  12        8.33       16.25     28.23 o 
   0   8  12       29.32       -7.51     21.05 o 
   1   8  12       12.72        6.63     15.09 o 
   2   8  12        3.70        2.16     15.38 o 
   3   8  12       24.98       37.97     19.67 o 
   4   8  12       51.54       53.63     20.12 o 
   5   8  12        0.12      -22.95     18.44 o 
   6   8  12        4.99        5.85     19.87 o 
   7   8  12        6.92       -8.19     18.45 o 
   8   8  12        6.85       -3.69     19.19 o 
   9   8  12       67.48       45.55     25.20 o 
  10   8  12        1.37        2.81     22.86 o 
   1   9  12        1.49       16.73     17.81 o 
   2   9  12        0.95       -3.28     19.43 o 
   3   9  12       51.70       33.05     21.36 o 
   4   9  12       58.40       49.84     30.42 o 
   5   9  12       92.38       97.44     25.68 o 
   6   9  12        6.61       11.61     24.00 o 
   7   9  12        0.02       28.53     22.76 o 
   8   9  12       24.22       56.96     31.84 o 
   0  10  12       19.39       -3.74     27.57 o 
   1  10  12        0.14      -13.80     20.80 o 
   2  10  12       79.36       91.37     27.19 o 
   3  10  12        1.85       -5.32     23.06 o 
   4  10  12       18.95       23.25     23.78 o 
   1   1  13       59.88       46.09      8.57 o 
   2   1  13       25.67       13.70     14.95 o 
   3   1  13      594.44      582.61     48.79 o 
   4   1  13      275.23      216.08     31.59 o 
   5   1  13        3.49        2.63      8.08 o 
   6   1  13        1.02       -5.85      7.70 o 
   7   1  13       96.29       57.22     18.46 o 
   8   1  13        6.19        2.65     10.02 o 
   9   1  13      199.61      185.22     19.12 o 
  10   1  13       17.97        6.72     13.13 o 
  11   1  13      248.27      255.13     24.08 o 
  12   1  13        1.63        6.58     12.40 o 
  13   1  13       51.25       43.82     16.02 o 
  14   1  13      103.22      110.24     21.34 o 
  15   1  13        0.00       10.35     17.18 o 
  16   1  13        5.20        6.47     18.74 o 
   0   2  13     1921.25     1973.69    101.45 o 
   1   2  13        5.92        4.96      7.53 o 
   2   2  13      191.28      224.07     15.60 o 
   3   2  13       23.54       32.81     12.26 o 
   4   2  13       89.59       79.51     15.41 o 
   5   2  13      203.40      199.81     18.78 o 
   6   2  13        2.16       -2.05      8.41 o 
   7   2  13        6.47       17.56     11.94 o 
   8   2  13        0.91        6.06     15.19 o 
   9   2  13        8.25       -0.67     11.59 o 
  10   2  13        6.83        3.54     12.65 o 
  11   2  13      143.96      108.91     22.95 o 
  12   2  13       42.82       29.29     16.15 o 
  13   2  13       21.63       21.35     16.82 o 
  14   2  13        1.26       -9.84     15.45 o 
  15   2  13        0.44        7.28     18.51 o 
  16   2  13        1.86       12.29     20.72 o 
   1   3  13       21.38       21.23     13.04 o 
   2   3  13        0.97        1.85     11.47 o 
   3   3  13       10.38       -2.36     21.81 o 
   4   3  13      113.94       78.02     19.68 o 
   5   3  13      209.71      288.61     33.69 o 
   6   3  13      168.85      141.89     26.94 o 
   7   3  13       81.22       84.37     16.06 o 
   8   3  13      475.48      535.77     36.74 o 
   9   3  13       20.52       51.33     14.20 o 
  10   3  13      193.62      199.36     36.53 o 
  11   3  13      275.48      302.36     30.41 o 
  12   3  13      120.63       87.84     21.09 o 
  13   3  13       24.52       36.90     18.78 o 
  14   3  13       74.36       73.64     21.96 o 
  15   3  13       23.43       36.14     21.24 o 
  16   3  13        1.30      -20.01     18.83 o 
   0   4  13      434.71      480.56     59.15 o 
   1   4  13        2.51        3.67     10.81 o 
   2   4  13        0.64        0.99     11.16 o 
   3   4  13      570.33      599.25     47.73 o 
   4   4  13      197.65      263.75     28.19 o 
   5   4  13        0.54        2.52     14.19 o 
   6   4  13        1.47      -17.72     13.59 o 
   7   4  13        0.55       -2.92     14.12 o 
   8   4  13      450.53      382.68     33.96 o 
   9   4  13       11.25      -13.53     13.88 o 
  10   4  13        1.54       -2.46     13.93 o 
  11   4  13       66.38       32.92     22.22 o 
  12   4  13       54.19       16.06     24.69 o 
  13   4  13       21.39       -9.38     23.58 o 
  14   4  13        0.17       14.91     27.07 o 
  15   4  13        1.36        7.93     24.18 o 
   1   5  13      127.35      134.76     24.12 o 
   2   5  13      240.34      231.06     21.32 o 
   3   5  13     1564.03     1449.39     90.20 o 
   4   5  13      175.22      138.05     68.76 o 
   5   5  13      314.21      234.62     30.38 o 
   6   5  13       47.44       55.35     17.10 o 
   7   5  13       51.83       55.87     17.86 o 
   8   5  13       18.91       32.75     36.02 o 
   9   5  13        0.79       -2.16     17.59 o 
  10   5  13      110.95       93.16     22.72 o 
  11   5  13        1.97        2.37     18.03 o 
  12   5  13        1.22        0.07     18.03 o 
  13   5  13       34.69        9.49     21.91 o 
  14   5  13       54.58       58.00     23.26 o 
   0   6  13      459.51      458.96     43.11 o 
   1   6  13      175.86      201.59     21.25 o 
   2   6  13        3.98        5.12     12.50 o 
   3   6  13        3.63        3.75     13.30 o 
   4   6  13       47.03       37.07     17.31 o 
   5   6  13      107.51      118.26     28.49 o 
   6   6  13        0.07        1.77     24.68 o 
   7   6  13       49.53       41.85     18.91 o 
   8   6  13       10.17       -5.32     15.80 o 
   9   6  13        4.26       10.48     18.47 o 
  10   6  13       16.61       -9.33     17.28 o 
  11   6  13        1.96       14.95     18.58 o 
  12   6  13        1.98        1.73     19.30 o 
  13   6  13        3.40      -16.16     19.84 o 
   1   7  13       14.72        0.98     16.97 o 
   2   7  13       38.93       42.57     15.73 o 
   3   7  13      103.92       95.56     19.19 o 
   4   7  13       32.88       80.15     26.21 o 
   5   7  13      318.21      412.42     43.07 o 
   6   7  13       60.25       62.29     28.46 o 
   7   7  13       23.10       46.91     35.64 o 
   8   7  13       71.00       85.40     26.75 o 
   9   7  13       24.35        3.62     18.84 o 
  10   7  13        0.10       -3.29     18.53 o 
  11   7  13        0.94        7.45     18.54 o 
  12   7  13        3.75       28.55     22.60 o 
   0   8  13       52.30       47.53     24.27 o 
   1   8  13        3.33       13.77     15.58 o 
   2   8  13      122.82       86.47     19.58 o 
   3   8  13       94.99       94.52     23.31 o 
   4   8  13        0.43       36.53     21.87 o 
   5   8  13        2.90        3.27     20.42 o 
   6   8  13        4.01        5.09     19.91 o 
   7   8  13        7.09      -19.96     25.16 o 
   8   8  13       52.28       57.65     22.99 o 
   9   8  13       32.23       35.13     25.53 o 
  10   8  13       23.20       48.13     24.83 o 
   1   9  13        9.68       17.80     17.00 o 
   2   9  13       11.58        9.61     19.39 o 
   3   9  13       39.24       42.20     23.69 o 
   4   9  13        5.25       18.63     22.60 o 
   5   9  13        7.67       -8.72     22.23 o 
   6   9  13        0.88      -13.50     22.67 o 
   7   9  13       20.64       42.81     24.58 o 
   0  10  13       11.56      -15.93     25.56 o 
   1  10  13        3.83      -29.18     19.45 o 
   0   0  14      149.90      151.56     28.09 o 
   1   0  14      353.09      341.31     29.01 o 
   2   0  14     1364.69     1368.17     75.28 o 
   3   0  14     1512.47     1694.60     91.48 o 
   4   0  14     1896.16     1845.26     99.32 o 
   5   0  14       13.52       10.81     13.47 o 
   6   0  14       15.63       17.26     13.85 o 
   7   0  14      196.65      239.94     51.38 o 
   8   0  14       38.12       61.34     20.31 o 
   9   0  14      205.40      272.13     62.10 o 
  10   0  14      194.31      219.44     61.36 o 
  11   0  14       79.94      120.14     28.00 o 
  12   0  14       54.47       45.90     24.06 o 
  13   0  14        8.52      -22.47     25.88 o 
  14   0  14        1.56       -2.80     23.66 o 
  15   0  14        6.82       23.55     23.76 o 
  16   0  14       40.86       67.71     29.77 o 
   1   1  14      347.12      352.89     26.14 o 
   2   1  14     1494.84     1476.40     62.53 o 
   3   1  14        0.30       -4.69      6.97 o 
   4   1  14       13.63       12.69     12.87 o 
   5   1  14        0.01       -6.93      7.76 o 
   6   1  14      180.80      219.53     18.67 o 
   7   1  14       38.75       38.21     11.62 o 
   8   1  14        4.03       -0.44     10.72 o 
   9   1  14       12.04        8.79     15.24 o 
  10   1  14       43.87       34.51     13.70 o 
  11   1  14       29.30       22.24     12.97 o 
  12   1  14       28.03        7.84     13.91 o 
  13   1  14        0.45       16.22     14.34 o 
  14   1  14        0.00       13.26     16.62 o 
  15   1  14        1.28        5.74     17.20 o 
  16   1  14       15.36       15.52     21.68 o 
   0   2  14      623.43      577.41     61.36 o 
   1   2  14      532.08      650.62     38.16 o 
   2   2  14      144.48      132.05     15.85 o 
   3   2  14        7.26        8.24      9.20 o 
   4   2  14     1251.78     1111.12     53.72 o 
   5   2  14      193.38      209.05     21.82 o 
   6   2  14      392.58      418.43     58.89 o 
   7   2  14      202.89      196.59     21.97 o 
   8   2  14       97.69      127.90     40.60 o 
   9   2  14      322.33      364.83     30.62 o 
  10   2  14       59.68       87.59     18.51 o 
  11   2  14      144.66      137.31     45.96 o 
  12   2  14        0.32       37.80     17.27 o 
  13   2  14       13.05       -3.82     15.38 o 
  14   2  14       26.85       53.20     19.85 o 
  15   2  14        0.16       -6.33     27.46 o 
  16   2  14        5.71        9.56     19.48 o 
   1   3  14      106.00       89.40     19.56 o 
   2   3  14        1.99      -10.15     13.68 o 
   3   3  14      701.72      818.57     58.54 o 
   4   3  14      713.73      807.33     81.32 o 
   5   3  14       13.08       12.09     15.45 o 
   6   3  14      122.80      138.02     28.00 o 
   7   3  14        5.46      -18.41     17.37 o 
   8   3  14       87.80      132.93     27.88 o 
   9   3  14       17.93       47.01     22.38 o 
  10   3  14      157.41      131.51     29.15 o 
  11   3  14       28.09      -15.33     20.70 o 
  12   3  14       20.56       41.36     25.22 o 
  13   3  14        6.26        3.81     21.69 o 
  14   3  14        9.43        8.73     19.75 o 
  15   3  14        2.18       41.86     28.85 o 
   0   4  14       49.02       68.02     28.09 o 
   1   4  14        2.05      -13.12     14.37 o 
   2   4  14     1511.93     1608.77     93.31 o 
   3   4  14     1142.59     1240.46     76.85 o 
   4   4  14      803.30      886.44     87.98 o 
   5   4  14      194.00      197.30     28.78 o 
   6   4  14       24.99       38.47     23.17 o 
   7   4  14       12.51       20.29     15.53 o 
   8   4  14        1.20        9.80     18.51 o 
   9   4  14       15.67       23.90     20.25 o 
  10   4  14      131.30       75.03     30.31 o 
  11   4  14       10.62        3.43     17.58 o 
  12   4  14       20.48        9.02     23.38 o 
  13   4  14       33.11       -7.84     24.69 o 
  14   4  14        1.03      -30.74     25.00 o 
  15   4  14        6.09       22.80     27.90 o 
   1   5  14        8.70        1.65     13.18 o 
   2   5  14      379.19      395.56     36.76 o 
   3   5  14      149.28      185.61     45.99 o 
   4   5  14       61.02       37.85     25.93 o 
   5   5  14       39.89       64.20     23.25 o 
   6   5  14       92.12       60.94     20.18 o 
   7   5  14      100.77       52.34     31.51 o 
   8   5  14       22.74       35.06     18.45 o 
   9   5  14        0.37      -19.29     15.13 o 
  10   5  14       44.13       71.58     21.92 o 
  11   5  14        0.00       -3.66     17.61 o 
  12   5  14       35.49       42.74     21.34 o 
  13   5  14        1.75        3.59     27.35 o 
  14   5  14       13.71       41.30     48.06 o 
   0   6  14       17.74       33.80     20.70 o 
   1   6  14       10.41       -2.95     12.26 o 
   2   6  14       55.96       62.12     16.11 o 
   3   6  14       14.16       18.70     16.21 o 
   4   6  14       98.47      121.85     22.57 o 
   5   6  14       14.96       -3.02     15.91 o 
   6   6  14        0.15      -10.19     16.57 o 
   7   6  14        6.19       15.48     17.04 o 
   8   6  14        0.69        2.04     17.21 o 
   9   6  14        0.45       12.69     17.88 o 
  10   6  14      149.38      185.37     50.58 o 
  11   6  14        2.82       17.92     19.19 o 
  12   6  14       35.74       55.21     23.21 o 
  13   6  14        5.56      -19.55     20.19 o 
   1   7  14       11.04        5.23     15.08 o 
   2   7  14      141.83      132.94     20.45 o 
   3   7  14        0.27      -13.71     16.65 o 
   4   7  14       22.49       44.45     20.31 o 
   5   7  14       31.66       -1.54     17.47 o 
   6   7  14        1.75       -5.67     19.06 o 
   7   7  14        2.66      -22.63     19.41 o 
   8   7  14        7.43       16.60     19.79 o 
   9   7  14       31.56       39.04     34.54 o 
  10   7  14       11.93        8.86     21.03 o 
  11   7  14        0.06      -17.07     21.85 o 
   0   8  14       17.79       -0.05     30.31 o 
   1   8  14       23.82       12.73     16.64 o 
   2   8  14        3.15       15.36     16.80 o 
   3   8  14       21.11        1.76     18.91 o 
   4   8  14       42.87       56.50     22.50 o 
   5   8  14        1.08       13.78     22.24 o 
   6   8  14       43.67       44.04     23.85 o 
   7   8  14        2.24       -2.27     21.86 o 
   8   8  14       30.28       68.76     37.71 o 
   9   8  14       67.12       99.48     24.83 o 
   1   9  14        2.33        4.96     18.63 o 
   2   9  14        0.45      -12.42     19.56 o 
   3   9  14       23.77       16.67     22.41 o 
   4   9  14       91.61       57.46     25.93 o 
   5   9  14       21.13        3.60     22.46 o 
   6   9  14        0.29       11.73     23.11 o 
   1   1  15      147.41      180.98     15.62 o 
   2   1  15       63.83       71.67     12.17 o 
   3   1  15        0.01       -1.90      9.92 o 
   4   1  15      105.53      113.46     15.98 o 
   5   1  15       48.08       41.65     11.27 o 
   6   1  15       23.95       17.96     10.71 o 
   7   1  15        5.42        2.26      9.56 o 
   8   1  15      275.26      229.76     21.11 o 
   9   1  15      263.05      279.22     36.78 o 
  10   1  15      794.04      877.63     45.17 o 
  11   1  15      358.12      400.04     34.53 o 
  12   1  15      125.10      134.44     23.73 o 
  13   1  15       10.73       35.89     17.73 o 
  14   1  15       13.30       20.30     18.27 o 
  15   1  15       22.33       11.57     24.86 o 
   0   2  15      322.44      368.18     49.53 o 
   1   2  15       15.32       21.31     13.26 o 
   2   2  15        4.66       35.06     14.19 o 
   3   2  15       32.87       82.25     18.82 o 
   4   2  15      322.89      332.55     30.90 o 
   5   2  15       74.13      106.81     27.09 o 
   6   2  15        7.04       25.54     12.71 o 
   7   2  15        8.23       14.05     12.45 o 
   8   2  15       56.49       48.34     15.37 o 
   9   2  15       11.85       12.51     13.83 o 
  10   2  15       68.31       98.37     28.59 o 
  11   2  15        4.37       31.86     15.72 o 
  12   2  15       33.12       42.40     19.19 o 
  13   2  15        2.03       20.08     16.48 o 
  14   2  15        0.61       14.17     18.61 o 
  15   2  15        0.36      -13.58     23.11 o 
   1   3  15        0.07      -10.39     27.72 o 
   2   3  15       78.14       79.05     20.12 o 
   3   3  15       20.00       31.89     16.18 o 
   4   3  15      333.88      366.24     43.99 o 
   5   3  15      395.43      460.92     45.22 o 
   6   3  15      391.47      310.18     66.17 o 
   7   3  15      139.16      107.63     26.99 o 
   8   3  15        2.48        1.44     18.98 o 
   9   3  15        0.47      -27.43     18.29 o 
  10   3  15      111.50      106.90     28.84 o 
  11   3  15      124.93       95.15     32.16 o 
  12   3  15        8.05      -16.48     19.13 o 
  13   3  15       23.68       41.00     32.16 o 
  14   3  15        0.88       12.39     26.51 o 
  15   3  15       75.29       62.43     29.77 o 
   0   4  15        2.30       12.57     22.92 o 
   1   4  15      353.33      327.13     37.07 o 
   2   4  15      680.28      707.20     68.02 o 
   3   4  15       17.98       14.24     15.89 o 
   4   4  15      192.07      175.19     29.26 o 
   5   4  15      313.50      363.00     58.41 o 
   6   4  15       90.98      117.37     27.35 o 
   7   4  15        3.30       -5.22     17.37 o 
   8   4  15       35.38       59.78     25.47 o 
   9   4  15       32.59       14.66     20.07 o 
  10   4  15        3.79       24.26     22.37 o 
  11   4  15        6.16       23.72     59.52 o 
  12   4  15       41.42       30.64     26.81 o 
  13   4  15        0.14      -11.09     25.98 o 
  14   4  15       34.14       30.77     26.29 o 
   1   5  15        1.73       -2.09     13.85 o 
   2   5  15       14.68       14.93     13.15 o 
   3   5  15        7.61       14.86     14.63 o 
   4   5  15      146.88      171.65     41.27 o 
   5   5  15       22.93       57.93     24.40 o 
   6   5  15       94.43       73.61     21.33 o 
   7   5  15       90.72       54.81     21.23 o 
   8   5  15       48.39       59.16     20.94 o 
   9   5  15      120.85      142.26     26.86 o 
  10   5  15        0.69       36.37     26.09 o 
  11   5  15       25.97       34.73     28.23 o 
  12   5  15       52.42       32.23     30.90 o 
  13   5  15        5.52        6.94     28.04 o 
   0   6  15       75.25       72.82     52.49 o 
   1   6  15        3.80        6.98     13.82 o 
   2   6  15       18.34        9.26     14.60 o 
   3   6  15       12.14       22.85     16.91 o 
   4   6  15      225.86      232.26     38.89 o 
   5   6  15       15.79       22.77     19.09 o 
   6   6  15        0.47       10.72     21.96 o 
   7   6  15        1.10       22.26     18.46 o 
   8   6  15        0.41        6.83     17.84 o 
   9   6  15       39.14       38.01     19.94 o 
  10   6  15        0.95       -5.43     18.80 o 
  11   6  15        0.05        1.20     21.30 o 
  12   6  15       14.25      -14.37     20.34 o 
   1   7  15       33.39       27.33     16.31 o 
   2   7  15       25.59       -2.10     15.35 o 
   3   7  15        6.81       -1.86     18.38 o 
   4   7  15      415.91      371.19     38.20 o 
   5   7  15       87.42       96.61     25.12 o 
   6   7  15       15.03       34.86     23.18 o 
   7   7  15        0.05      -26.90     25.88 o 
   8   7  15        4.07      -24.79     18.46 o 
   9   7  15        4.33       16.38     28.61 o 
  10   7  15        6.87       31.12     24.83 o 
   0   8  15       13.34       31.56     24.73 o 
   1   8  15        1.05       -8.78     16.06 o 
   2   8  15        2.05       34.46     20.05 o 
   3   8  15        9.83       -6.16     19.74 o 
   4   8  15        7.42       -1.58     21.37 o 
   5   8  15        1.23       -0.63     20.96 o 
   6   8  15        1.48      -11.69     22.02 o 
   7   8  15        0.93       -1.20     22.89 o 
   8   8  15        2.08      -20.25     27.00 o 
   1   9  15        0.02       -6.67     21.65 o 
   2   9  15        1.97      -15.21     20.65 o 
   3   9  15        3.64        9.92     22.34 o 
   4   9  15        0.78        6.70     21.60 o 
   0   0  16      358.97      340.83     43.62 o 
   1   0  16      120.10      123.45     26.99 o 
   2   0  16      728.40      741.35     49.91 o 
   3   0  16     1170.62     1255.67     72.66 o 
   4   0  16      168.42      172.44     43.99 o 
   5   0  16       20.25       19.22     20.70 o 
   6   0  16      172.23      177.45     63.21 o 
   7   0  16       63.13       33.75     19.03 o 
   8   0  16      151.27      167.23     55.45 o 
   9   0  16        0.15      -12.55     16.82 o 
  10   0  16      136.99      161.01     42.51 o 
  11   0  16        5.35       -0.13     18.11 o 
  12   0  16        6.86       15.55     24.03 o 
  13   0  16       18.26       25.77     22.72 o 
  14   0  16        7.92       54.89     26.31 o 
  15   0  16       32.51       28.09     32.53 o 
   1   1  16      120.76       91.31     12.70 o 
   2   1  16       18.10       17.27      8.67 o 
   3   1  16      279.68      241.07     22.84 o 
   4   1  16       54.67       85.71     16.34 o 
   5   1  16      163.76      142.92     36.30 o 
   6   1  16      120.04      152.76     17.29 o 
   7   1  16       48.55       64.81     13.93 o 
   8   1  16       28.23        5.86     13.27 o 
   9   1  16        6.04        3.95     14.43 o 
  10   1  16       14.50       20.87     15.54 o 
  11   1  16        9.40       10.41     15.67 o 
  12   1  16       41.51       42.49     18.69 o 
  13   1  16        1.32        7.38     15.67 o 
  14   1  16        6.19       24.30     18.79 o 
  15   1  16       17.40       31.93     21.57 o 
   0   2  16      126.35       89.46     29.57 o 
   1   2  16       86.67       90.74     20.94 o 
   2   2  16      163.02      166.83     67.65 o 
   3   2  16      216.03      218.26     28.32 o 
   4   2  16       38.77        6.39     16.26 o 
   5   2  16      230.22      205.79     31.02 o 
   6   2  16      112.33       71.50     24.10 o 
   7   2  16       14.71       -5.22     16.82 o 
   8   2  16      787.57      806.50     79.61 o 
   9   2  16      291.91      257.87     27.23 o 
  10   2  16        3.24        7.27     15.15 o 
  11   2  16       72.39       93.63     28.82 o 
  12   2  16        1.08       17.32     16.70 o 
  13   2  16       19.48       32.66     18.68 o 
  14   2  16        6.94       34.91     18.51 o 
  15   2  16        1.31       22.59     20.24 o 
   1   3  16       22.00       27.72     16.21 o 
   2   3  16       34.61       36.54     18.48 o 
   3   3  16      607.62      636.44     51.49 o 
   4   3  16       62.88       33.64     17.77 o 
   5   3  16      243.62      226.97     47.32 o 
   6   3  16       12.55       16.37     20.33 o 
   7   3  16        5.25      -14.50     18.19 o 
   8   3  16       29.25       60.12     24.42 o 
   9   3  16       16.12       12.42     20.96 o 
  10   3  16       41.29       28.62     23.37 o 
  11   3  16        5.05      -20.42     19.02 o 
  12   3  16       48.97       51.83     28.53 o 
  13   3  16        6.34        7.12     24.85 o 
  14   3  16        0.19       -1.80     27.69 o 
   0   4  16        0.38      -13.31     22.18 o 
   1   4  16       21.82       38.66     33.64 o 
   2   4  16      184.43      201.64     46.95 o 
   3   4  16      524.72      557.37     49.91 o 
   4   4  16        2.43       -5.97     36.60 o 
   5   4  16      233.31      192.94     69.50 o 
   6   4  16       72.74      133.69     44.36 o 
   7   4  16        3.63       -9.93     18.82 o 
   8   4  16       77.96       79.60     29.22 o 
   9   4  16       11.68       60.69     38.07 o 
  10   4  16       11.63        5.64     21.85 o 
  11   4  16       88.80       45.61     26.09 o 
  12   4  16       21.23       21.82     23.37 o 
  13   4  16        1.21      -11.21     24.06 o 
   1   5  16        0.06       -9.65     15.90 o 
   2   5  16       27.93       14.60     22.92 o 
   3   5  16       29.25       15.16     17.46 o 
   4   5  16        1.76        1.35     18.80 o 
   5   5  16       49.38       31.69     25.88 o 
   6   5  16       45.22       64.32     36.97 o 
   7   5  16       20.24       12.19     22.18 o 
   8   5  16        0.25       -4.79     22.84 o 
   9   5  16        9.76       15.13     26.94 o 
  10   5  16       53.78       62.68     34.01 o 
  11   5  16        6.26      -12.39     26.09 o 
  12   5  16        1.09      -16.42     27.72 o 
   0   6  16       13.94      -14.79     31.79 o 
   1   6  16       13.76        4.76     22.21 o 
   2   6  16      347.49      414.49     38.57 o 
   3   6  16      173.45      121.09     23.74 o 
   4   6  16       30.64       55.19     45.60 o 
   5   6  16        1.70        0.17     16.20 o 
   6   6  16        8.61       15.51     22.48 o 
   7   6  16        7.86       23.95     23.37 o 
   8   6  16        2.44       -0.65     23.55 o 
   9   6  16        2.13       13.20     21.33 o 
  10   6  16       36.83       28.40     22.10 o 
  11   6  16       46.94       48.61     29.94 o 
   1   7  16       35.81       39.89     21.25 o 
   2   7  16       44.91       24.32     19.43 o 
   3   7  16        0.32       -3.04     19.26 o 
   4   7  16       30.30       40.71     23.36 o 
   5   7  16        1.80      -25.07     18.58 o 
   6   7  16        0.01      -17.59     20.12 o 
   7   7  16        3.15       14.67     21.45 o 
   8   7  16        2.88        2.13     24.51 o 
   9   7  16       63.07      102.20     31.23 o 
   0   8  16        4.40        6.40     26.25 o 
   1   8  16        1.53      -16.52     22.91 o 
   2   8  16       58.96       51.17     23.83 o 
   3   8  16       60.57       42.00     23.58 o 
   4   8  16        8.92        8.58     22.32 o 
   5   8  16        1.64       15.23     23.32 o 
   6   8  16       10.90       18.33     25.06 o 
   7   8  16       13.67       33.77     25.38 o 
   1   9  16        2.49       24.26     22.41 o 
   2   9  16       13.36       34.04     22.50 o 
   1   1  17       20.56       31.71     14.97 o 
   2   1  17       29.07       31.05     12.90 o 
   3   1  17      459.42      517.12     34.03 o 
   4   1  17       63.28       62.12     24.39 o 
   5   1  17       51.99       62.07     15.74 o 
   6   1  17       28.01       21.63     14.65 o 
   7   1  17       52.93       58.04     16.86 o 
   8   1  17       99.80       98.95     19.34 o 
   9   1  17        0.68        0.16     13.12 o 
  10   1  17       70.40       69.01     22.07 o 
  11   1  17       28.69       27.64     15.88 o 
  12   1  17       23.26       -5.20     17.20 o 
  13   1  17       21.45       69.24     26.72 o 
  14   1  17        1.75       21.12     20.02 o 
   0   2  17      121.13      161.17     34.01 o 
   1   2  17       18.77        2.52     21.07 o 
   2   2  17      109.71      146.97     25.25 o 
   3   2  17       11.05       10.84     15.26 o 
   4   2  17       61.96       39.62     18.73 o 
   5   2  17       86.95      116.00     24.83 o 
   6   2  17       16.07       31.69     19.54 o 
   7   2  17        7.21       14.92     17.51 o 
   8   2  17       45.80       36.90     21.46 o 
   9   2  17       16.86       20.21     42.51 o 
  10   2  17        0.12      -26.36     17.58 o 
  11   2  17       25.18       42.53     23.44 o 
  12   2  17        4.98      -15.75     21.44 o 
  13   2  17       15.97        9.85     24.73 o 
  14   2  17        0.05      -16.10     25.36 o 
   1   3  17        0.02       -1.36     14.89 o 
   2   3  17        1.08       16.23     26.25 o 
   3   3  17        0.08      -13.18     15.05 o 
   4   3  17       80.74       28.83     17.25 o 
   5   3  17       78.54       99.69     24.77 o 
   6   3  17      336.51      334.91     52.12 o 
   7   3  17       37.05        0.99     19.42 o 
   8   3  17       25.27      -16.38     20.60 o 
   9   3  17       27.42        8.86     21.99 o 
  10   3  17        4.76       -7.19     25.14 o 
  11   3  17        0.82      -11.45     21.67 o 
  12   3  17        0.02        6.77     22.98 o 
  13   3  17        8.98       18.85     27.62 o 
   0   4  17       69.41      134.56     39.92 o 
   1   4  17       68.26       73.08     32.16 o 
   2   4  17      207.41      208.19     32.12 o 
   3   4  17        0.17        4.03     32.16 o 
   4   4  17      323.54      403.45     60.62 o 
   5   4  17        0.17       16.23     18.82 o 
   6   4  17       20.63      -18.48     25.88 o 
   7   4  17       54.32       47.40     26.12 o 
   8   4  17        8.19      -24.13     23.66 o 
   9   4  17       28.47       24.30     25.16 o 
  10   4  17       14.48       -5.38     23.39 o 
  11   4  17       51.38      -15.34     24.87 o 
  12   4  17        7.96       11.93     32.90 o 
  13   4  17        0.05      -34.08     22.72 o 
   1   5  17        0.03        8.11     19.60 o 
   2   5  17      140.80      122.69     39.18 o 
   3   5  17       71.64       84.18     26.99 o 
   4   5  17        0.28      -25.56     17.04 o 
   5   5  17        5.86        9.03     20.00 o 
   6   5  17        0.22       -8.71     34.38 o 
   7   5  17       29.71       33.27     32.53 o 
   8   5  17        5.02       53.17     27.07 o 
   9   5  17        8.54       10.85     28.09 o 
  10   5  17       27.59        2.73     26.28 o 
  11   5  17        3.54      -20.70     25.00 o 
  12   5  17        4.45      -18.94     23.95 o 
   0   6  17      111.73      137.51     41.40 o 
   1   6  17        0.01       -5.15     19.08 o 
   2   6  17       64.29       93.92     27.26 o 
   3   6  17      203.32      210.22     37.07 o 
   4   6  17       44.58       69.69     27.34 o 
   5   6  17        3.71       25.35     28.83 o 
   6   6  17        6.36       -2.84     22.92 o 
   7   6  17        6.09       34.70     24.51 o 
   8   6  17        0.14       24.47     27.44 o 
   9   6  17        7.31       51.88     32.30 o 
  10   6  17       10.59      -15.24     25.87 o 
   1   7  17       22.17        7.82     25.75 o 
   2   7  17        5.15       15.78     21.94 o 
   3   7  17      244.47      327.87     37.40 o 
   4   7  17        0.21        5.80     19.60 o 
   5   7  17        7.31       24.55     22.69 o 
   6   7  17        3.95      -18.92     21.84 o 
   7   7  17        0.01       -0.28     21.47 o 
   8   7  17       48.15       76.13     24.95 o 
   0   8  17        0.03       33.54     27.41 o 
   1   8  17       19.46       25.27     24.01 o 
   2   8  17       56.52       42.55     36.67 o 
   3   8  17        9.34      -13.65     20.91 o 
   4   8  17        2.91      -13.23     21.24 o 
   5   8  17        3.29       10.30     21.49 o 
   0   0  18       32.45       -0.74     19.96 o 
   1   0  18      202.39      133.80     23.26 o 
   2   0  18        5.14       12.92     14.31 o 
   3   0  18        9.36       32.05     17.00 o 
   4   0  18      183.39      153.94     49.53 o 
   5   0  18      532.17      594.47    127.90 o 
   6   0  18       17.35       34.75     26.62 o 
   7   0  18      155.95      137.03     27.26 o 
   8   0  18       61.19       61.98     23.27 o 
   9   0  18        6.55      -18.83     19.13 o 
  10   0  18        0.96      -19.96     25.14 o 
  11   0  18       34.29       45.10     31.05 o 
  12   0  18        0.84       -2.22     26.62 o 
  13   0  18       33.12       73.93     36.23 o 
  14   0  18       16.17       11.83     28.83 o 
   1   1  18       45.73       29.71     28.09 o 
   2   1  18        3.74        9.86     15.58 o 
   3   1  18       11.71       11.84     16.11 o 
   4   1  18       73.42       70.34     16.40 o 
   5   1  18       17.48       27.37     14.38 o 
   6   1  18       64.96       98.06     65.80 o 
   7   1  18        8.38        5.73     14.59 o 
   8   1  18       56.35       50.41     17.85 o 
   9   1  18        0.80       16.54     15.76 o 
  10   1  18       77.19       50.20     18.34 o 
  11   1  18       26.14       33.10     24.26 o 
  12   1  18        1.41       12.43     17.95 o 
  13   1  18        6.92      -17.98     15.95 o 
   0   2  18      599.10      734.14     79.85 o 
   1   2  18       37.93        4.91     17.00 o 
   2   2  18      108.35      109.13     24.55 o 
   3   2  18      792.57      865.82     62.21 o 
   4   2  18       98.40       61.25     21.69 o 
   5   2  18       17.02       27.57     19.32 o 
   6   2  18       36.09      -15.53     23.66 o 
   7   2  18        2.98       -1.21     17.04 o 
   8   2  18        0.01       36.45     23.62 o 
   9   2  18       11.81       12.26     21.06 o 
  10   2  18        2.07       -3.78     23.09 o 
  11   2  18       35.92       58.87     27.53 o 
  12   2  18        2.54       -1.67     42.14 o 
  13   2  18        0.95        1.86     25.64 o 
   1   3  18      103.08      125.88     45.47 o 
   2   3  18       33.15        7.03     17.37 o 
   3   3  18        0.31      -13.41     24.40 o 
   4   3  18       20.52       -4.07     17.77 o 
   5   3  18       14.21       39.18     21.26 o 
   6   3  18        5.77       -6.65     25.88 o 
   7   3  18       40.58       36.80     22.63 o 
   8   3  18        5.81       -5.81     25.14 o 
   9   3  18        8.68      -10.35     21.26 o 
  10   3  18      102.26      128.71     47.69 o 
  11   3  18       15.67       28.45     27.35 o 
  12   3  18        0.14       40.31     26.81 o 
  13   3  18       23.65       -0.81     27.35 o 
   0   4  18        9.73       14.05     25.88 o 
   1   4  18       61.20       47.74     20.64 o 
   2   4  18       24.40        5.99     17.16 o 
   3   4  18       38.42       31.48     26.25 o 
   4   4  18      184.89      292.14     83.91 o 
   5   4  18       53.61       84.90     26.92 o 
   6   4  18        0.21        0.37     41.77 o 
   7   4  18       11.90      -35.49     23.66 o 
   8   4  18        0.97        4.13     25.22 o 
   9   4  18       79.65      111.97     32.21 o 
  10   4  18       42.46       28.09     29.63 o 
  11   4  18        1.32       23.25     27.62 o 
  12   4  18        0.32      -21.99     23.95 o 
   1   5  18       18.70       32.46     20.74 o 
   2   5  18        6.08        9.42     16.98 o 
   3   5  18       40.79       70.61     55.08 o 
   4   5  18        0.15       13.57     20.64 o 
   5   5  18        0.56       12.68     21.17 o 
   6   5  18       36.97       47.35     59.52 o 
   7   5  18        6.25      -18.48     28.83 o 
   8   5  18        2.68      -20.48     22.20 o 
   9   5  18        0.46      -15.53     25.03 o 
  10   5  18       23.25       43.25     30.32 o 
  11   5  18        1.96        1.17     25.51 o 
   0   6  18        0.18       -6.65     26.62 o 
   1   6  18       10.48       12.62     20.64 o 
   2   6  18      142.12      132.28     52.12 o 
   3   6  18       20.99       51.64     24.03 o 
   4   6  18       31.23       36.95     23.51 o 
   5   6  18       40.91       76.52     29.80 o 
   6   6  18       15.42       14.53     25.16 o 
   7   6  18       16.64        7.12     23.98 o 
   8   6  18       11.75       20.70     40.66 o 
   9   6  18       14.03       -9.25     25.25 o 
   1   7  18        0.03       16.66     26.65 o 
   2   7  18       31.07       25.97     28.22 o 
   3   7  18        0.02       -4.92     24.34 o 
   4   7  18       33.82       36.55     30.42 o 
   5   7  18        0.27        4.73     27.41 o 
   6   7  18        0.03       17.96     30.31 o 
   7   7  18        4.04       45.08     43.99 o 
   0   8  18       11.10       19.96     36.23 o 
   1   8  18        2.28       11.63     26.42 o 
   2   8  18       14.98        6.84     20.95 o 
   3   8  18       24.49       20.98     25.27 o 
   1   1  19       10.74        5.18     17.25 o 
   2   1  19       37.57       55.49     23.66 o 
   3   1  19      292.62      308.22     36.23 o 
   4   1  19        3.75        1.77     17.23 o 
   5   1  19      112.87       61.93     28.09 o 
   6   1  19       21.18       52.07     21.44 o 
   7   1  19       44.80        6.65     25.88 o 
   8   1  19       13.98       48.92     26.99 o 
   9   1  19       45.63        9.27     22.72 o 
  10   1  19      194.38      213.82     46.95 o 
  11   1  19        4.60       11.02     17.14 o 
  12   1  19       42.48       51.74     24.92 o 
  13   1  19        2.20       -2.15     18.98 o 
   0   2  19        0.00       40.66     29.57 o 
   1   2  19        6.59      -10.64     17.23 o 
   2   2  19       39.78       72.39     34.75 o 
   3   2  19        0.81        9.51     18.21 o 
   4   2  19        8.89      -17.74     16.18 o 
   5   2  19      112.64      121.93     28.46 o 
   6   2  19       15.43       23.25     20.78 o 
   7   2  19        3.59      -34.01     24.40 o 
   8   2  19        0.10        5.35     22.20 o 
   9   2  19       66.02      107.38     45.84 o 
  10   2  19        0.40        2.27     43.99 o 
  11   2  19       11.00       27.21     25.84 o 
  12   2  19        4.24       13.80     25.30 o 
   1   3  19       20.31       -5.55     22.55 o 
   2   3  19       13.84       36.77     40.29 o 
   3   3  19       29.19       25.51     20.39 o 
   4   3  19       28.67        1.75     24.77 o 
   5   3  19       61.53       50.74     22.93 o 
   6   3  19      139.26      118.34     28.32 o 
   7   3  19        7.44       45.84     34.75 o 
   8   3  19       50.25       86.11     28.93 o 
   9   3  19       76.78       25.43     22.29 o 
  10   3  19       54.34       19.45     26.23 o 
  11   3  19        0.33       -6.39     25.58 o 
  12   3  19       16.95       26.20     28.45 o 
   0   4  19        2.26      -13.31     23.66 o 
   1   4  19       43.75       52.73     55.08 o 
   2   4  19       27.42       10.57     20.60 o 
   3   4  19        0.46        7.11     20.61 o 
   4   4  19        0.28       -7.24     17.16 o 
   5   4  19       11.09       20.59     23.15 o 
   6   4  19       73.79       78.69     42.51 o 
   7   4  19       17.60       53.47     27.35 o 
   8   4  19        3.57       24.40     35.49 o 
   9   4  19      135.22      104.08     34.40 o 
  10   4  19       18.90       19.69     26.82 o 
  11   4  19       28.78       20.59     28.17 o 
   1   5  19        4.14       -6.28     19.87 o 
   2   5  19       12.78       11.63     22.98 o 
   3   5  19        0.95      -14.29     20.89 o 
   4   5  19      113.24       45.23     25.35 o 
   5   5  19       24.71       45.20     26.09 o 
   6   5  19        4.21       11.55     22.70 o 
   7   5  19        4.89       -8.92     22.55 o 
   8   5  19        3.14       19.96     40.66 o 
   9   5  19       48.94        5.35     29.12 o 
  10   5  19       21.95       -0.79     27.44 o 
   0   6  19       25.14       14.05     33.27 o 
   1   6  19       13.74       -3.15     23.22 o 
   2   6  19        0.34       14.15     31.05 o 
   3   6  19       63.78       33.91     24.30 o 
   4   6  19      149.71      112.23     42.14 o 
   5   6  19        0.01       -4.70     20.74 o 
   6   6  19       19.49        4.44     24.50 o 
   7   6  19        1.50       49.44     29.78 o 
   8   6  19       28.50       41.62     33.27 o 
   1   7  19        2.51       17.97     28.20 o 
   2   7  19       49.91       10.92     50.64 o 
   3   7  19       11.77       11.12     25.58 o 
   4   7  19        6.11      -34.72     24.55 o 
   5   7  19        3.86       40.68     37.34 o 
   1   0  20      231.41      263.20     45.10 o 
   2   0  20      268.26      245.45     46.58 o 
   3   0  20       58.07       62.84     28.83 o 
   4   0  20      127.05      102.03     33.27 o 
   5   0  20        0.10      -14.05     25.88 o 
   6   0  20        7.67       -7.39     25.14 o 
   7   0  20      172.63      170.78     42.14 o 
   8   0  20      101.96       83.54     33.27 o 
   9   0  20      228.56      218.10     46.58 o 
  10   0  20       10.07       42.14     34.01 o 
  11   0  20       26.86      -13.31     25.14 o 
  12   0  20        0.17       19.22     31.05 o 
   1   1  20        5.46       26.87     18.27 o 
   2   1  20        2.01       20.87     18.27 o 
   3   1  20       78.86       77.22     22.41 o 
   4   1  20       16.71       32.89     29.20 o 
   5   1  20        5.50       15.08     19.68 o 
   6   1  20       86.38       67.66     22.32 o 
   7   1  20        6.69       21.51     20.53 o 
   8   1  20        0.17      -25.14     26.62 o 
   9   1  20       52.61       12.80     24.51 o 
  10   1  20        1.25       18.48     21.38 o 
  11   1  20        0.31      -19.16     25.84 o 
  12   1  20       11.27        0.00     31.05 o 
   0   2  20        1.29      -14.05     22.18 o 
   1   2  20       12.57       11.51     19.26 o 
   2   2  20       57.40       65.37     22.21 o 
   3   2  20      492.01      552.98     49.63 o 
   4   2  20       32.81       45.27     23.26 o 
   5   2  20        5.16        9.66     24.77 o 
   6   2  20       12.78       -1.87     27.35 o 
   7   2  20      219.29      242.35     36.85 o 
   8   2  20        0.03        9.61     31.79 o 
   9   2  20       35.71      -12.40     23.76 o 
  10   2  20        8.97      -17.51     25.14 o 
  11   2  20       12.24       14.89     34.38 o 
   1   3  20       11.97        5.64     21.69 o 
   2   3  20      150.75      165.15     42.14 o 
   3   3  20       46.78       76.52     24.51 o 
   4   3  20        2.21      -20.84     18.51 o 
   5   3  20        0.27      -12.67     18.80 o 
   6   3  20        3.03       -1.91     20.07 o 
   7   3  20        2.30        4.10     23.66 o 
   8   3  20       13.15       -2.22     28.83 o 
   9   3  20        4.15       -1.06     26.62 o 
  10   3  20       52.21       45.03     29.97 o 
  11   3  20        8.17      -17.22     28.46 o 
   0   4  20       29.92       30.31     27.35 o 
   1   4  20      114.94      127.85     29.97 o 
   2   4  20       27.36        0.74     18.30 o 
   3   4  20      121.30      129.74     29.74 o 
   4   4  20       72.98       48.59     24.20 o 
   5   4  20       10.83       35.88     24.73 o 
   6   4  20        4.82        1.29     29.94 o 
   7   4  20       10.91        2.22     21.43 o 
   8   4  20        0.09       36.43     22.98 o 
   9   4  20       26.90       27.92     28.76 o 
  10   4  20        7.23       23.44     28.85 o 
   1   5  20        0.00      -17.81     25.14 o 
   2   5  20        1.48        7.53     22.74 o 
   3   5  20       32.42       33.80     22.32 o 
   4   5  20       55.66       30.60     24.30 o 
   5   5  20       12.49       20.19     23.58 o 
   6   5  20       12.01       14.30     26.60 o 
   7   5  20        2.66       14.14     27.57 o 
   8   5  20       12.15       19.69     29.37 o 
   9   5  20        0.02       -1.48     36.97 o 
   0   6  20        8.84       70.24     37.71 o 
   1   6  20       52.85       64.89     27.94 o 
   2   6  20        6.66       12.27     23.22 o 
   3   6  20      173.76      175.71     69.50 o 
   4   6  20       32.40       27.00     26.30 o 
   5   6  20       17.27       12.05     26.40 o 
   6   6  20        5.57       -5.58     25.04 o 
   7   6  20        5.46       16.20     23.44 o 
   1   7  20        0.19      -15.64     26.62 o 
   2   7  20       12.18       28.48     26.29 o 
   3   7  20        8.43       39.10     25.96 o 
   1   1  21       13.57       67.64     22.46 o 
   2   1  21       35.56       20.24     20.00 o 
   3   1  21       19.26       25.47     42.51 o 
   4   1  21       32.10       19.28     21.44 o 
   5   1  21        0.32       -8.50     18.82 o 
   6   1  21      198.12      200.35     46.58 o 
   7   1  21       37.85       19.22     31.05 o 
   8   1  21       11.14      -42.14     28.09 o 
   9   1  21        1.90       65.80     33.27 o 
  10   1  21       89.56       26.62     28.83 o 
  11   1  21       20.09       11.83     33.27 o 
   0   2  21       61.04       22.18     28.09 o 
   1   2  21        3.75       -5.38     18.82 o 
   2   2  21       38.74       38.69     42.88 o 
   3   2  21        7.88       17.57     21.44 o 
   4   2  21      182.78      158.16     50.64 o 
   5   2  21       15.10       -1.38     20.64 o 
   6   2  21        4.12        1.05     21.17 o 
   7   2  21        4.79       38.86     25.51 o 
   8   2  21       15.28        9.42     23.05 o 
   9   2  21        7.02       21.44     35.49 o 
  10   2  21        0.09        7.62     34.01 o 
   1   3  21        0.92        0.49     19.35 o 
   2   3  21        6.08       -7.23     19.59 o 
   3   3  21        1.39       -4.90     21.26 o 
   4   3  21       47.42       56.89     73.19 o 
   5   3  21       14.13       36.32     23.97 o 
   6   3  21        0.31      -18.82     20.89 o 
   7   3  21        1.97       47.00     26.40 o 
   8   3  21       14.06       44.11     27.53 o 
   9   3  21        0.02       24.40     36.97 o 
  10   3  21        2.29       -9.78     26.74 o 
   0   4  21      204.27      207.01     53.23 o 
   1   4  21       35.91        9.02     22.98 o 
   2   4  21       61.19       38.38     23.98 o 
   3   4  21       16.21      -11.85     21.41 o 
   4   4  21        3.94      -20.83     18.59 o 
   5   4  21        1.41       17.68     22.72 o 
   6   4  21       13.91       66.91     26.14 o 
   7   4  21        0.13       -7.77     25.60 o 
   8   4  21       30.24       29.62     30.27 o 
   9   4  21       16.39      -15.00     42.51 o 
   1   5  21       26.11       43.88     25.25 o 
   2   5  21       53.57       67.88     27.44 o 
   3   5  21       47.42       -3.23     25.55 o 
   4   5  21       15.44       -8.63     44.36 o 
   5   5  21       22.64        3.11     24.30 o 
   6   5  21        5.88      -16.59     39.55 o 
   7   5  21        7.73       -8.73     42.51 o 
   0   6  21        9.02       99.07     47.32 o 
   1   6  21        4.64        2.65     26.62 o 
   2   6  21       39.19       54.07     38.07 o 
   3   6  21        5.38       31.60     31.79 o 
   4   6  21        2.41       11.89     27.94 o 
   5   6  21        3.85       12.60     26.89 o 
   1   1  22        0.14      -15.53     20.39 o 
   2   1  22        0.00       24.40     30.31 o 
   3   1  22        3.39       -8.13     28.83 o 
   4   1  22       15.68      -35.49     25.14 o 
   5   1  22        1.47      -23.66     29.57 o 
   6   1  22       49.49       14.79     33.27 o 
   7   1  22        6.63       30.31     33.27 o 
   8   1  22        5.35      -17.00     27.35 o 
   9   1  22        0.34       -9.61     32.53 o 
  10   1  22       15.08       48.79     36.97 o 
   0   2  22        7.47      -42.14     28.09 o 
   1   2  22       23.51       22.26     22.84 o 
   2   2  22        5.73        9.09     21.94 o 
   3   2  22       70.49       80.96     27.18 o 
   4   2  22       12.89       34.44     23.75 o 
   5   2  22       10.48       -9.42     21.94 o 
   6   2  22       62.93       85.36     29.51 o 
   7   2  22        6.20       27.28     24.55 o 
   8   2  22       10.00        3.34     28.46 o 
   9   2  22       14.99        8.65     25.47 o 
   1   3  22       12.79        7.10     24.77 o 
   2   3  22        8.39        5.44     21.79 o 
   3   3  22       34.75       77.85     26.89 o 
   4   3  22       13.02       -4.32     23.97 o 
   5   3  22       45.10       20.54     24.40 o 
   6   3  22        5.52       20.42     38.81 o 
   7   3  22        7.68      -13.85     21.17 o 
   8   3  22       13.26       51.11     37.34 o 
   0   4  22        5.52       19.96     31.79 o 
   1   4  22        1.04      -14.95     22.41 o 
   2   4  22        8.61       55.92     26.37 o 
   3   4  22        0.25      -12.94     20.91 o 
   4   4  22       12.56        5.44     24.16 o 
   5   4  22        0.01      -22.28     40.29 o 
   6   4  22       14.31        6.14     25.55 o 
   7   4  22        2.34       40.66     29.26 o 
   1   5  22        2.43       39.02     28.46 o 
   2   5  22        1.99       22.96     34.75 o 
   3   5  22        0.10      -18.48     43.99 o 
   4   5  22        6.57      -36.90     47.32 o 
   5   5  22        9.13        2.89     50.64 o 
   0   6  22        5.33       -2.22     38.44 o 
   4   1  23       16.59       29.57     35.49 o 
   5   1  23       33.97       56.93     38.44 o 
   6   1  23      105.55      154.52     47.32 o 
   7   1  23        0.22       30.31     36.23 o 
   8   1  23        1.01        2.96     32.53 o 
   0   2  23       17.54        7.39     28.83 o 
   1   2  23       32.10       24.94     23.51 o 
   2   2  23       62.00       71.12     26.65 o 
   3   2  23        0.02       -5.47     22.91 o 
   4   2  23        2.86      -27.18     21.65 o 
   5   2  23        0.06        2.01     21.46 o 
   6   2  23       21.92       44.22     25.88 o 
   7   2  23        0.64      -36.23     32.53 o 
   8   2  23        3.95        1.48     36.23 o 
   1   3  23        1.21       21.39     42.14 o 
   2   3  23        1.23      -29.58     19.72 o 
   3   3  23        0.69      -23.12     21.99 o 
   4   3  23        0.65       27.31     33.27 o 
   5   3  23        0.18       27.05     25.04 o 
   6   3  23        0.01      -24.05     24.55 o 
   7   3  23        0.05      -20.01     26.40 o 
   0   4  23       25.04      -29.57     34.01 o 
   1   4  23       76.24       83.30     32.16 o 
   2   4  23        4.64      -12.70     21.79 o 
   3   4  23        0.54        6.45     24.63 o 
   4   4  23        2.74        4.49     26.12 o 
   5   4  23        9.61       17.00     27.18 o 
   1   5  23        0.61      -14.62     27.41 o 
   2   5  23       27.77       21.60     29.53 o 
   0   2  24       66.40       63.58     41.40 o 
   1   2  24       11.15       -4.40     24.30 o 
   2   2  24       46.88       67.73     43.99 o 
   3   2  24        0.29      -38.44     34.01 o 
   4   2  24        5.83      -46.58     34.75 o 
   5   2  24        0.10      -46.58     34.01 o 
   6   2  24        4.12       18.48     36.97 o 
   1   3  24        3.13       15.13     32.90 o 
   2   3  24       29.11       99.65     33.26 o 
   3   3  24       24.11       19.88     29.22 o 
   4   3  24       13.91       12.65     26.60 o 
   0   4  24        0.51       29.57     43.62 o 
   1   4  24        5.67       24.44     29.67 o 
   2   4  24       36.41       24.65     31.62 o 
   2   2  25       12.72      -46.58     33.27 o 
   3   2  25        1.85       18.48     39.92 o 
                                                 
